# Supplementary material for: An RNA ligase partner for the prokaryotic protein-only RNase P: insights into the functional diversity of RNase P from genome mining
Source: mBio. 2025 Apr 29;16(6):e00449-25. doi: 10.1128/mbio.00449-25 (PMC12153264; doi:10.1128/mbio.00449-25)
Supplement: Table S1 — Distribution of HARP and RNA ligase. [file mbio.00449-25-s0002.xlsx]

## Sheet: Full_table
Taxon ID	HARP+	RNA Ligase+	Co-localized?	HARP-Ligase Orientation	Study Name	Genome Name / Sample Name	GTDB-Tk Domain	GTDB-Tk Phylum	GTDB-Tk Class	NCBI Phylum	NCBI Class	Isolation Source	Genome Size (bp)	Gene Count	CheckM2 Completeness	CheckM2 Contamination	GC%	Scaffold Count
2588253738	1	YES	Yes	Convergent	Palaeococcus pacificus DY20341	Palaeococcus pacificus DY20341	Archaea	Methanobacteriota_B	Thermococci	Euryarchaeota	Thermococci	Hydrothermal vents	1859370	2044	99.89	0.18	43.04	1
2684622511	1	YES	Yes	Convergent	Thermococcus barophilus Genome sequencing	Thermococcus barophilus CH5	Archaea	Methanobacteriota_B	Thermococci	Euryarchaeota	Thermococci	Hydrothermal vents	2388527	2754	99.92	0.78	41.84	1
650716096	1	YES	Yes	Convergent	Thermococcus barophilus MP, DSM 11836	Thermococcus barophilus MP, DSM 11836	Archaea	Methanobacteriota_B	Thermococci	Euryarchaeota	Thermococci	Hydrothermal vents	2064237	2315	99.92	0.21	41.67	2
2558860254	1	YES	Yes	Convergent	Thermococcus paralvinellae ES1	Thermococcus paralvinellae ES1	Archaea	Methanobacteriota_B	Thermococci	Euryarchaeota	Thermococci	Hydrothermal vents	1957742	2066	99.14	0.24	40.3	1
8101225400	1	YES	Yes	Convergent	Insights into the genomics of deep subsurface vs. near surface Thermococcus isolates	Thermococcus sp. LS2	Archaea	Methanobacteriota_B	Thermococci	Euryarchaeota	Thermococci	Hydrothermal vents	2292008	2644	0	0	41.1	43
3002676055	1	YES	Yes	Convergent	Insights into the genomics of deep subsurface vs. near surface Thermococcus isolates	Thermococcus sp. M39	Archaea	Methanobacteriota_B	Thermococci	Euryarchaeota	Thermococci	Hydrothermal vents	2277370	2610	99.16	1.5	41	54
2832842777	1	YES	Yes	Convergent	Alkalilimnicola ehrlichii AK92 genome sequencing	Alkalilimnicola ehrlichii AK92	Bacteria	Pseudomonadota	Gammaproteobacteria	Pseudomonadota	Gammaproteobacteria	Hypersaline	4837250	5061	95.26	3.21	58.58	93
2834153018	1	YES	Yes	Convergent	Alkalilimnicola ehrlichii AK93 genome sequencing	Alkalilimnicola ehrlichii AK93	Bacteria	Pseudomonadota	Gammaproteobacteria	Pseudomonadota	Gammaproteobacteria	Hypersaline	4842573	5140	94.77	3.94	58.58	100
637000005	1	YES	Yes	Convergent	Arsenic/Bacillus/Clostridium	Alkalilimnicola ehrlichii MLHE-1	Bacteria	Pseudomonadota	Gammaproteobacteria	Pseudomonadota	Gammaproteobacteria	Hypersaline	3275944	2947	99.96	0	67.53	1
2770939642	1	YES	Yes	Convergent	Genomic Encyclopedia of Type Strains, Phase IV (KMG-IV): sequencing the most valuable type-strain genomes for metagenomic binning, comparative biology and taxonomic classification	Alkalispirillum mobile DSM 12769	Bacteria	Pseudomonadota	Gammaproteobacteria	Pseudomonadota	Gammaproteobacteria	Unclassified	2952137	2761	99.74	0.01	66.4	13
2617270766	1	YES	Yes	Convergent	Genomic Encyclopedia of Type Strains, Phase III (KMG-III): the genomes of soil and plant-associated and newly described type strains	Aquisalimonas asiatica CGMCC 1.6291	Bacteria	Pseudomonadota	Gammaproteobacteria	Pseudomonadota	Gammaproteobacteria	Non-marine Saline and Alkaline	4037907	3758	100	0.03	66.01	27
8046475983	1	YES	Yes	Convergent	De novo sequencing and analysis for CECT strains in GCM 10K project	Aquisalimonas lutea CECT 8326	Bacteria	Pseudomonadota	Gammaproteobacteria	Pseudomonadota	Gammaproteobacteria	Hypersaline	4195081	4068	99.92	0.36	68	16
3000474912	1	YES	Yes	Convergent	Aquisalimonas sp. 2447 genome sequencing	Aquisalimonas sp. 2447	Bacteria	Pseudomonadota	Gammaproteobacteria	Pseudomonadota	Gammaproteobacteria	Non-marine Saline and Alkaline	3972634	3838	100	0.11	65	1
2519899679	1	YES	Yes	Convergent	Genomic Encyclopedia of Type Strains, Phase I: the one thousand microbial genomes (KMG-I) project	Arhodomonas aquaeolei DSM 8974	Bacteria	Pseudomonadota	Gammaproteobacteria	Pseudomonadota	Gammaproteobacteria	Fossil fuel	3962581	3610	100	0	69.4	49
2671180552	1	YES	Yes	Convergent	Candidatus Brocadia fulgida isolate:RU1 Genome sequencing and assembly and Metagenome	Candidatus Brocadia fulgida Brocadia fulgida enrichment bioreactor	Bacteria	Planctomycetota	Brocadiia	Planctomycetota	Candidatus Brocadiia	Unclassified	3551937	3587	96.05	0.96	44.95	314
2706794884	1	YES	Yes	Convergent	Candidatus Brocadia sapporoensis 40	Candidatus Brocadia sapporoensis 40	Bacteria	Planctomycetota	Brocadiia	Planctomycetota	Candidatus Brocadiia	Unclassified	2929740	2624	98.8	0.51	42.69	122
2619619302	1	YES	Yes	Convergent	Candidatus Brocadia sinica JPN1	Candidatus Brocadia sinica JPN1	Bacteria	Planctomycetota	Brocadiia	Planctomycetota	Candidatus Brocadiia	Unclassified	4077002	3916	100	1.2	42.41	3
2909993848	1	YES	Yes	Convergent	Genome Sequencing of Dissulfurispira thermophila T55J	Dissulfurispira thermophila T55J	Bacteria	Nitrospirota	Thermodesulfovibrionia	Nitrospirota	Thermodesulfovibrionia	Thermal springs	2370875	2501	100	0	38.74	1
2999119856	1	YES	Yes	Convergent	Genome Sequencing of Ectothiorhodospiraceae bacterium WFHF3C12	Ectothiorhodospiraceae bacterium WFHF3C12	Bacteria	Pseudomonadota	Gammaproteobacteria	Pseudomonadota	Gammaproteobacteria	Hypersaline	4616153	4418	100	0.17	66	168
2681812961	1	YES	Yes	Convergent	Genomic Encyclopedia of Archaeal and Bacterial Type Strains, Phase II (KMG-II): from individual species to whole genera	Hydrogenivirga caldilitoris DSM 16510	Bacteria	Aquificota	Aquificae	Aquificota	Aquificia	Thermal springs	1753429	1948	99.94	0.24	46.21	1
2883741675	1	YES	Yes	Convergent	Hydrogenobacter sp. T-8 genome sequencing	Hydrogenobacter sp. T-8	Bacteria	Aquificota	Aquificae	Aquificota	Aquificia	Thermal springs	1805817	2116	99.88	0.06	44.03	1
650377953	1	YES	Yes	Convergent	A Genomic Encyclopedia of Bacteria and Archaea (GEBA)	Hydrogenobacter thermophilus TK-6, DSM 6534	Bacteria	Aquificota	Aquificae	Aquificota	Aquificia	Thermal springs	1742932	1948	100	0.25	44	1
2788499858	1	YES	Yes	Convergent	Genomic Encyclopedia of Type Strains, Phase IV (KMG-IV): sequencing the most valuable type-strain genomes for metagenomic binning, comparative biology and taxonomic classification	Inmirania thermothiophila DSM 100275	Bacteria	Pseudomonadota	Gammaproteobacteria	Pseudomonadota	Gammaproteobacteria	Hydrothermal vents	2608718	2540	99.85	0	74.26	5
2994511046	1	YES	Yes	Convergent	Methylacidimicrobium tartarophylax 4A genome sequencing	Methylacidimicrobium cyclopophantes ERS3404911	Bacteria	Verrucomicrobiota	Verrucomicrobiae	Verrucomicrobiota	unclassified	Unclassified	2276790	2348	99.83	3.74	61	273
3000195155	1	YES	Yes	Convergent	Methylacidimicrobium sp. AP8 MTHMO1	Methylacidimicrobium sp. AP8 MTHMO1	Bacteria	Verrucomicrobiota	Verrucomicrobiae	Verrucomicrobiota	unclassified	Soil	2300970	2251	99.83	0.54	64	1
8001219391	1	YES	Yes	Convergent	Methylacidimicrobium sp. B4 genome sequencing	Methylacidimicrobium sp. B4	Bacteria	Verrucomicrobiota	Verrucomicrobiae	Verrucomicrobiota	unclassified	Thermal springs	2371269	2284	99.92	0.69	64	1
2886599574	1	YES	Yes	Convergent	Methylacidimicrobium tartarophylax 4A genome sequencing	Methylacidimicrobium tartarophylax 4A	Bacteria	Verrucomicrobiota	Verrucomicrobiae	Verrucomicrobiota	unclassified	Sulfur-rich	2327085	2342	99.23	0.94	61.16	137
2891035476	1	YES	Yes	Convergent	Methylacidiphilum fumariolicum Fdl genome sequencing	Methylacidiphilum fumariolicum Fdl	Bacteria	Verrucomicrobiota	Verrucomicrobiae	Verrucomicrobiota	Methylacidiphilae	Thermal springs	2381209	2299	99.98	0.1	41	80
2890951504	1	YES	Yes	Convergent	Methylacidiphilum fumariolicum Fur genome sequencing	Methylacidiphilum fumariolicum Fur	Bacteria	Verrucomicrobiota	Verrucomicrobiae	Verrucomicrobiota	Methylacidiphilae	Thermal springs	2391355	2345	99.96	0.11	41.03	95
2890970351	1	YES	Yes	Convergent	Methylacidiphilum fumariolicum Ice genome sequencing	Methylacidiphilum fumariolicum Ice	Bacteria	Verrucomicrobiota	Verrucomicrobiae	Verrucomicrobiota	Methylacidiphilae	Thermal springs	2376773	2321	99.97	0.09	41	81
2891041246	1	YES	Yes	Convergent	Methylacidiphilum fumariolicum Rib genome sequencing	Methylacidiphilum fumariolicum Rib	Bacteria	Verrucomicrobiota	Verrucomicrobiae	Verrucomicrobiota	Methylacidiphilae	Thermal springs	2392263	2362	99.98	0.11	41.02	101
8048635434	1	YES	Yes	Convergent	Methylacidiphilum fumariolicum SolV	Methylacidiphilum fumariolicum SolV	Bacteria	Verrucomicrobiota	Verrucomicrobiae	Verrucomicrobiota	Methylacidiphilae	Soil	2476671	2414	99.98	0.09	41	1
642555138	1	YES	Yes	Convergent	Methylacidiphilum infernorum V4	Methylacidiphilum infernorum V4	Bacteria	Verrucomicrobiota	Verrucomicrobiae	Verrucomicrobiota	Methylacidiphilae	Thermal springs	2287145	2521	100	0.76	45.48	1
2770939480	1	YES	Yes	Convergent	Methane oxidation by extremophilic Verrucomicrobia adapted to geothermal environments	Methylacidiphilum kamchatkense Kam1	Bacteria	Verrucomicrobiota	Verrucomicrobiae	Verrucomicrobiota	Methylacidiphilae	Thermal springs	2202032	2172	99.98	0.39	40.34	1
8074446816	1	YES	Yes	Convergent	Methylacidiphilum sp. IT5 Genome sequencing	Methylacidiphilum sp. IT5	Bacteria	Verrucomicrobiota	Verrucomicrobiae	Verrucomicrobiota	Methylacidiphilae	Thermal springs	2185606	2128	99.99	0.22	44.49	1
8074448949	1	YES	Yes	Convergent	Methylacidiphilum sp. IT6 Genome sequencing	Methylacidiphilum sp. IT6	Bacteria	Verrucomicrobiota	Verrucomicrobiae	Verrucomicrobiota	Methylacidiphilae	Thermal springs	2254698	2169	100	0.13	40.7	1
2881253745	1	YES	Yes	Convergent	Methylacidiphilum sp. Phi genome sequencing	Methylacidiphilum sp. Phi	Bacteria	Verrucomicrobiota	Verrucomicrobiae	Verrucomicrobiota	Methylacidiphilae	Thermal springs	2337855	2360	99.97	3.56	41.38	219
2627853585	1	YES	Yes	Convergent	Methylacidiphilum sp. RTK17.1	Methylacidiphilum sp. RTK17.1	Bacteria	Verrucomicrobiota	Verrucomicrobiae	Verrucomicrobiota	Methylacidiphilae	Thermal springs	2287959	2247	99.01	0.65	44.97	2
2999232735	1	YES	Yes	Convergent	Methylacidithermus pantelleriae PQ17 genome sequencing	Methylacidithermus pantelleriae PQ17	Bacteria	Verrucomicrobiota	Verrucomicrobiae	Verrucomicrobiota	Methylacidiphilae	Soil	2459655	2672	99.76	0.01	55	71
2832923104	1	YES	Yes	Convergent	Methylocaldum marinum S8 genome sequencing	Methylocaldum marinum S8	Bacteria	Pseudomonadota	Gammaproteobacteria	Pseudomonadota	Gammaproteobacteria	Marine Sediment	6088916	5682	100	0.74	58.75	1
2781126057	1	YES	Yes	Convergent	Systems level insights into methane cycling in arid and semi-arid ecosystems	Methylocaldum sp. 0917	Bacteria	Pseudomonadota	Gammaproteobacteria	Pseudomonadota	Gammaproteobacteria	Unclassified	5191585	4766	100	0.12	57.97	74
2889957184	1	YES	Yes	Convergent	Methylocaldum sp. 14B genome sequencing	Methylocaldum sp. 14B	Bacteria	Pseudomonadota	Gammaproteobacteria	Pseudomonadota	Gammaproteobacteria	Unclassified	5621438	5242	100	0.48	58.24	85
2890033825	1	YES	Yes	Convergent	Methylocaldum sp. BRCS4 genome sequencing	Methylocaldum sp. BRCS4	Bacteria	Pseudomonadota	Gammaproteobacteria	Pseudomonadota	Gammaproteobacteria	Mammal	5902801	5635	100	1.25	58.07	191
2904404936	1	YES	Yes	Convergent	Systems level insights into methane cycling in arid and semi-arid ecosystems	Methylocaldum sp. RMAD-M	Bacteria	Pseudomonadota	Gammaproteobacteria	Pseudomonadota	Gammaproteobacteria	Soil	5454519	5092	100	0.4	58.07	74
2904410029	1	YES	Yes	Convergent	Systems level insights into methane cycling in arid and semi-arid ecosystems	Methylocaldum sp. S3v3	Bacteria	Pseudomonadota	Gammaproteobacteria	Pseudomonadota	Gammaproteobacteria	Soil	5195517	4838	100	0.13	57.98	74
2904414868	1	YES	Yes	Convergent	Systems level insights into methane cycling in arid and semi-arid ecosystems	Methylocaldum sp. YM2	Bacteria	Pseudomonadota	Gammaproteobacteria	Pseudomonadota	Gammaproteobacteria	Soil	5193502	4833	100	0.11	57.97	78
8069803063	1	YES	Yes	Convergent	Methylocaldum szegediense Norfolk genome sequencing	Methylocaldum szegediense Norfolk	Bacteria	Pseudomonadota	Gammaproteobacteria	Pseudomonadota	Gammaproteobacteria	Unclassified	4895372	4569	100	0.16	57.17	2
2508501066	1	YES	Yes	Convergent	Whole Genome Sequencing of Methanotrophic Bacteria from Diverse Environments	Methylocaldum szegediense O-12	Bacteria	Pseudomonadota	Gammaproteobacteria	Pseudomonadota	Gammaproteobacteria	Unclassified	5022295	4755	100	1.08	57.15	2
2524614657	1	YES	Yes	Convergent	Revising methanotrophy: a comprehensive genomic probing of the unexpected genetic and metabolic diversity of aerobic methane consuming bacteria.	Methylohalobius crimeensis 10Ki	Bacteria	Pseudomonadota	Gammaproteobacteria	Pseudomonadota	Gammaproteobacteria	Hypersaline	3509607	3464	99.99	0.32	58.28	5
8108219873	1	YES	Yes	Convergent	Methylomarinovum tepidoasis IN45 genome sequencing	Methylomarinovum tepidoasis IN45	Bacteria	Pseudomonadota	Gammaproteobacteria	Pseudomonadota	Gammaproteobacteria	Hydrothermal vents	2442387	2508	0	0	64.11	2
2926676806	1	YES	Yes	Convergent	Genomic Encyclopedia of Type Strains, Phase III (KMG-III): the genomes of soil and plant-associated and newly described type strains	Natronospira proteinivorans BSker1	Bacteria	Pseudomonadota	Gammaproteobacteria	Pseudomonadota	Gammaproteobacteria	Non-marine Saline and Alkaline	2926162	2692	98.86	0.02	59.8	4
8098490401	1	YES	Yes	Convergent	Whole-genome sequencing of halo(alkali)philic microorganisms from hypersaline lakes	Natronospira sp. AB-CW4	Bacteria	Pseudomonadota	Gammaproteobacteria	Pseudomonadota	Gammaproteobacteria	Non-marine Saline and Alkaline	2998048	2775	0	0	62.35	15
638341135	1	YES	Yes	Convergent	Nitrococcus mobilis Nb-231	Nitrococcus mobilis Nb-231	Bacteria	Pseudomonadota	Gammaproteobacteria	Pseudomonadota	Gammaproteobacteria	Saline	3617638	3552	100	0.13	59.97	43
646564556	1	YES	Yes	Convergent	WFO-LLNL proposal	Nitrosococcus halophilus Nc4	Bacteria	Pseudomonadota	Gammaproteobacteria	Pseudomonadota	Gammaproteobacteria	Hypersaline	4145260	4086	100	0.65	51.61	2
2609460299	1	YES	Yes	Convergent	Nitrosococcus oceani AFC132 genome sequencing	Nitrosococcus oceani AFC132	Bacteria	Pseudomonadota	Gammaproteobacteria	Pseudomonadota	Gammaproteobacteria	Saline	3545101	3632	99.97	1.59	49.83	630
647533188	1	YES	Yes	Convergent	Nitrosococcus oceani AFC27	Nitrosococcus oceani AFC27	Bacteria	Pseudomonadota	Gammaproteobacteria	Pseudomonadota	Gammaproteobacteria	Saline	3480059	3445	99.65	0.24	50.31	12
637000194	1	YES	Yes	Convergent	Five Bacteria involved in Nitrification	Nitrosococcus oceani C-107	Bacteria	Pseudomonadota	Gammaproteobacteria	Pseudomonadota	Gammaproteobacteria	Saline	3522111	3190	99.99	0.36	50.34	2
2609460252	1	YES	Yes	Convergent	Nitrosococcus oceani C-27 genome sequencing	Nitrosococcus oceani C-27	Bacteria	Pseudomonadota	Gammaproteobacteria	Pseudomonadota	Gammaproteobacteria	Saline	3579918	3659	99.98	0.3	49.97	541
8064500576	1	YES	Yes	Convergent	Nitrosococcus oceani NS58 genome sequencing	Nitrosococcus oceani NS58	Bacteria	Pseudomonadota	Gammaproteobacteria	Pseudomonadota	Gammaproteobacteria	Marine Sediment	3508376	3474	99.99	0.33	50.33	54
2833001199	1	YES	Yes	Convergent	Nitrosococcus wardiae D1FHS genome sequencing	Nitrosococcus wardiae D1FHS	Bacteria	Pseudomonadota	Gammaproteobacteria	Pseudomonadota	Gammaproteobacteria	Marine Sediment	4022640	4053	100	1.13	50.65	1
2531839184	1	YES	Yes	Convergent	Planctomyces sp PLM2 from Mohns Ridge Arctic Ocean	Planctomycetaceae bacterium KSU-1	Bacteria	Planctomycetota	Brocadiia	Planctomycetota	Candidatus Brocadiia	Unclassified	4087350	3653	99.87	1.62	40.05	4
2881227627	1	YES	Yes	Convergent	Scalindua japonica husup-a2 genome sequencing	Scalindua japonica husup-a2	Bacteria	Planctomycetota	Brocadiia	Planctomycetota	Candidatus Brocadiia	Unclassified	4812853	4550	96.56	2.65	38.84	47
8074302200	1	YES	Yes	Convergent	Spiribacter sp. E85 genome sequencing	Spiribacter sp. E85	Bacteria	Pseudomonadota	Gammaproteobacteria	Pseudomonadota	Gammaproteobacteria	Hypersaline	4172350	3946	100	0.54	69.66	1
646564582	1	YES	Yes	Convergent	A Genomic Encyclopedia of Bacteria and Archaea (GEBA)	Thermocrinis albus HI 11/12, DSM 14484	Bacteria	Aquificota	Aquificae	Aquificota	Aquificia	Thermal springs	1500577	1651	100	0.09	46.93	1
2698536703	1	YES	Yes	Convergent	Genomic Encyclopedia of Archaeal and Bacterial Type Strains, Phase II (KMG-II): from individual species to whole genera	Thermocrinis minervae DSM 19557	Bacteria	Aquificota	Aquificae	Aquificota	Aquificia	Thermal springs	1367821	1539	100	0.09	44.52	1
2861160354	1	YES	Yes	Convergent	Genomic Encyclopedia of Type Strains, Phase IV (KMG-IV): sequencing the most valuable type-strain genomes for metagenomic binning, comparative biology and taxonomic classification	Thermosulfuriphilus ammonigenes DSM 102941	Bacteria	Desulfobacterota	Thermodesulfobacteria	Thermodesulfobacteriota	Thermodesulfobacteria	Unclassified	2282034	2279	100	0.36	51.95	8
2521172692	1	YES	Yes	Convergent	Thioalkalivibrio nitratireducens DSM 14787	Thioalkalivibrio nitratireducens DSM 14787	Bacteria	Pseudomonadota	Gammaproteobacteria	Pseudomonadota	Gammaproteobacteria	Non-marine Saline and Alkaline	4002352	3826	100	0.52	66.5	1
2506520043	1	YES	Yes	Convergent	Genome sequencing of 3 haloalkaliphilic thiocyanate-utilizing chemolithoautotrophic bacteria of the genus Thioalkalivibrio with a potential use for a sustainable removal of toxic sulfur compounds from waste streams and energy carriers	Thioalkalivibrio paradoxus ARh 1	Bacteria	Pseudomonadota	Gammaproteobacteria	Pseudomonadota	Gammaproteobacteria	Non-marine Saline and Alkaline	3756729	3557	100	0.26	66.55	1
2512875033	1	YES	Yes	Convergent	Genome sequencing of 3 haloalkaliphilic thiocyanate-utilizing chemolithoautotrophic bacteria of the genus Thioalkalivibrio with a potential use for a sustainable removal of toxic sulfur compounds from waste streams and energy carriers	Thioalkalivibrio paradoxus ARh 1 version 2	Bacteria	Pseudomonadota	Gammaproteobacteria	Pseudomonadota	Gammaproteobacteria	Non-marine Saline and Alkaline	3363525	3233	98.46	0.26	66.61	1
2521172542	1	YES	Yes	Convergent	Genome sequencing of 100 strains of the haloalkaliphilic chemolithoautotrophic sulfur-oxidizing bacterium Thioalkalivibrio	Thioalkalivibrio sp. AKL10	Bacteria	Pseudomonadota	Gammaproteobacteria	Pseudomonadota	Gammaproteobacteria	Non-marine Saline and Alkaline	2986682	2848	100	0.19	66.11	8
2518285527	1	YES	Yes	Convergent	Genome sequencing of 100 strains of the haloalkaliphilic chemolithoautotrophic sulfur-oxidizing bacterium Thioalkalivibrio	Thioalkalivibrio sp. AKL11	Bacteria	Pseudomonadota	Gammaproteobacteria	Pseudomonadota	Gammaproteobacteria	Non-marine Saline and Alkaline	3002444	2973	99.98	0.67	64.91	20
2518285528	1	YES	Yes	Convergent	Genome sequencing of 100 strains of the haloalkaliphilic chemolithoautotrophic sulfur-oxidizing bacterium Thioalkalivibrio	Thioalkalivibrio sp. AKL12	Bacteria	Pseudomonadota	Gammaproteobacteria	Pseudomonadota	Gammaproteobacteria	Non-marine Saline and Alkaline	2974796	2833	100	0.16	66.2	32
2522572153	1	YES	Yes	Convergent	Genome sequencing of 100 strains of the haloalkaliphilic chemolithoautotrophic sulfur-oxidizing bacterium Thioalkalivibrio	Thioalkalivibrio sp. AKL19	Bacteria	Pseudomonadota	Gammaproteobacteria	Pseudomonadota	Gammaproteobacteria	Non-marine Saline and Alkaline	2884909	2752	99.91	0.6	66.8	18
2518285530	1	YES	Yes	Convergent	Genome sequencing of 100 strains of the haloalkaliphilic chemolithoautotrophic sulfur-oxidizing bacterium Thioalkalivibrio	Thioalkalivibrio sp. AKL3	Bacteria	Pseudomonadota	Gammaproteobacteria	Pseudomonadota	Gammaproteobacteria	Non-marine Saline and Alkaline	2820283	2743	100	0.25	66.27	33
2518285531	1	YES	Yes	Convergent	Genome sequencing of 100 strains of the haloalkaliphilic chemolithoautotrophic sulfur-oxidizing bacterium Thioalkalivibrio	Thioalkalivibrio sp. AKL6	Bacteria	Pseudomonadota	Gammaproteobacteria	Pseudomonadota	Gammaproteobacteria	Non-marine Saline and Alkaline	2836380	2707	99.96	0.49	66.42	11
2521172544	1	YES	Yes	Convergent	Genome sequencing of 100 strains of the haloalkaliphilic chemolithoautotrophic sulfur-oxidizing bacterium Thioalkalivibrio	Thioalkalivibrio sp. AKL7	Bacteria	Pseudomonadota	Gammaproteobacteria	Pseudomonadota	Gammaproteobacteria	Non-marine Saline and Alkaline	2874105	2748	99.97	1.57	66.32	20
2521172540	1	YES	Yes	Convergent	Genome sequencing of 100 strains of the haloalkaliphilic chemolithoautotrophic sulfur-oxidizing bacterium Thioalkalivibrio	Thioalkalivibrio sp. AKL8	Bacteria	Pseudomonadota	Gammaproteobacteria	Pseudomonadota	Gammaproteobacteria	Non-marine Saline and Alkaline	2842874	2711	93.48	0.22	66.44	14
2518285532	1	YES	Yes	Convergent	Genome sequencing of 100 strains of the haloalkaliphilic chemolithoautotrophic sulfur-oxidizing bacterium Thioalkalivibrio	Thioalkalivibrio sp. AKL9	Bacteria	Pseudomonadota	Gammaproteobacteria	Pseudomonadota	Gammaproteobacteria	Non-marine Saline and Alkaline	2822887	2744	100	0.25	66.27	29
2522125172	1	YES	Yes	Convergent	Genome sequencing of 100 strains of the haloalkaliphilic chemolithoautotrophic sulfur-oxidizing bacterium Thioalkalivibrio	Thioalkalivibrio sp. AL21	Bacteria	Pseudomonadota	Gammaproteobacteria	Pseudomonadota	Gammaproteobacteria	Non-marine Saline and Alkaline	2966254	2924	99.99	0.67	65.38	5
2522125060	1	YES	Yes	Convergent	Genome sequencing of 100 strains of the haloalkaliphilic chemolithoautotrophic sulfur-oxidizing bacterium Thioalkalivibrio	Thioalkalivibrio sp. AL5	Bacteria	Pseudomonadota	Gammaproteobacteria	Pseudomonadota	Gammaproteobacteria	Non-marine Saline and Alkaline	2980438	2851	99.99	0.38	65.68	11
2522125138	1	YES	Yes	Convergent	Genome sequencing of 100 strains of the haloalkaliphilic chemolithoautotrophic sulfur-oxidizing bacterium Thioalkalivibrio	Thioalkalivibrio sp. ALD1	Bacteria	Pseudomonadota	Gammaproteobacteria	Pseudomonadota	Gammaproteobacteria	Non-marine Saline and Alkaline	2644105	2569	99.95	0.16	65.2	12
2521172657	1	YES	Yes	Convergent	Genome sequencing of 100 strains of the haloalkaliphilic chemolithoautotrophic sulfur-oxidizing bacterium Thioalkalivibrio	Thioalkalivibrio sp. ALE12	Bacteria	Pseudomonadota	Gammaproteobacteria	Pseudomonadota	Gammaproteobacteria	Non-marine Saline and Alkaline	2850306	2788	99.99	0.57	67.29	24
2521172658	1	YES	Yes	Convergent	Genome sequencing of 100 strains of the haloalkaliphilic chemolithoautotrophic sulfur-oxidizing bacterium Thioalkalivibrio	Thioalkalivibrio sp. ALE14	Bacteria	Pseudomonadota	Gammaproteobacteria	Pseudomonadota	Gammaproteobacteria	Non-marine Saline and Alkaline	3024612	2955	99.99	0.6	66.6	31
2521172659	1	YES	Yes	Convergent	Genome sequencing of 100 strains of the haloalkaliphilic chemolithoautotrophic sulfur-oxidizing bacterium Thioalkalivibrio	Thioalkalivibrio sp. ALE16	Bacteria	Pseudomonadota	Gammaproteobacteria	Pseudomonadota	Gammaproteobacteria	Non-marine Saline and Alkaline	3141511	3123	100	1.02	66.61	39
2523533598	1	YES	Yes	Convergent	Genome sequencing of 100 strains of the haloalkaliphilic chemolithoautotrophic sulfur-oxidizing bacterium Thioalkalivibrio	Thioalkalivibrio sp. ALE17	Bacteria	Pseudomonadota	Gammaproteobacteria	Pseudomonadota	Gammaproteobacteria	Non-marine Saline and Alkaline	2776528	2658	100	0.46	67.29	27
2519899687	1	YES	Yes	Convergent	Genome sequencing of 100 strains of the haloalkaliphilic chemolithoautotrophic sulfur-oxidizing bacterium Thioalkalivibrio	Thioalkalivibrio sp. ALE21	Bacteria	Pseudomonadota	Gammaproteobacteria	Pseudomonadota	Gammaproteobacteria	Non-marine Saline and Alkaline	2853770	2759	99.99	0.57	67.16	23
2519103016	1	YES	Yes	Convergent	Genome sequencing of 100 strains of the haloalkaliphilic chemolithoautotrophic sulfur-oxidizing bacterium Thioalkalivibrio	Thioalkalivibrio sp. ALE22	Bacteria	Pseudomonadota	Gammaproteobacteria	Pseudomonadota	Gammaproteobacteria	Non-marine Saline and Alkaline	2748237	2658	99.99	0.27	67.37	20
2517572098	1	YES	Yes	Convergent	Genome sequencing of 100 strains of the haloalkaliphilic chemolithoautotrophic sulfur-oxidizing bacterium Thioalkalivibrio	Thioalkalivibrio sp. ALE25	Bacteria	Pseudomonadota	Gammaproteobacteria	Pseudomonadota	Gammaproteobacteria	Non-marine Saline and Alkaline	2855242	2757	99.99	0.57	67.16	22
2517572119	1	YES	Yes	Convergent	Genome sequencing of 100 strains of the haloalkaliphilic chemolithoautotrophic sulfur-oxidizing bacterium Thioalkalivibrio	Thioalkalivibrio sp. ALE27	Bacteria	Pseudomonadota	Gammaproteobacteria	Pseudomonadota	Gammaproteobacteria	Non-marine Saline and Alkaline	2745684	2665	99.99	0.31	67.37	22
2517572115	1	YES	Yes	Convergent	Genome sequencing of 100 strains of the haloalkaliphilic chemolithoautotrophic sulfur-oxidizing bacterium Thioalkalivibrio	Thioalkalivibrio sp. ALE28	Bacteria	Pseudomonadota	Gammaproteobacteria	Pseudomonadota	Gammaproteobacteria	Non-marine Saline and Alkaline	2910020	2812	99.99	0.49	67.12	29
2517572116	1	YES	Yes	Convergent	Genome sequencing of 100 strains of the haloalkaliphilic chemolithoautotrophic sulfur-oxidizing bacterium Thioalkalivibrio	Thioalkalivibrio sp. ALE30	Bacteria	Pseudomonadota	Gammaproteobacteria	Pseudomonadota	Gammaproteobacteria	Non-marine Saline and Alkaline	2779335	2672	99.99	0.3	67.35	17
2517572118	1	YES	Yes	Convergent	Genome sequencing of 100 strains of the haloalkaliphilic chemolithoautotrophic sulfur-oxidizing bacterium Thioalkalivibrio	Thioalkalivibrio sp. ALE31	Bacteria	Pseudomonadota	Gammaproteobacteria	Pseudomonadota	Gammaproteobacteria	Non-marine Saline and Alkaline	2770361	2664	100	0.11	67.34	16
2519899646	1	YES	Yes	Convergent	Genome sequencing of 100 strains of the haloalkaliphilic chemolithoautotrophic sulfur-oxidizing bacterium Thioalkalivibrio	Thioalkalivibrio sp. ALE6	Bacteria	Pseudomonadota	Gammaproteobacteria	Pseudomonadota	Gammaproteobacteria	Non-marine Saline and Alkaline	2963704	2924	99.99	0.52	66.76	61
2517572117	1	YES	Yes	Convergent	Genome sequencing of 100 strains of the haloalkaliphilic chemolithoautotrophic sulfur-oxidizing bacterium Thioalkalivibrio	Thioalkalivibrio sp. ALE9	Bacteria	Pseudomonadota	Gammaproteobacteria	Pseudomonadota	Gammaproteobacteria	Non-marine Saline and Alkaline	2938401	2835	100	0.28	67.11	24
2519103025	1	YES	Yes	Convergent	Genome sequencing of 100 strains of the haloalkaliphilic chemolithoautotrophic sulfur-oxidizing bacterium Thioalkalivibrio	Thioalkalivibrio sp. ALgr1	Bacteria	Pseudomonadota	Gammaproteobacteria	Pseudomonadota	Gammaproteobacteria	Non-marine Saline and Alkaline	2748836	2641	99.87	0.1	66.01	9
2582580500	1	YES	Yes	Convergent	Genome sequencing of 100 strains of the haloalkaliphilic chemolithoautotrophic sulfur-oxidizing bacterium Thioalkalivibrio	Thioalkalivibrio sp. ALJ1	Bacteria	Pseudomonadota	Gammaproteobacteria	Pseudomonadota	Gammaproteobacteria	Non-marine Saline and Alkaline	2766100	2656	99.99	0.13	64.11	5
2517572111	1	YES	Yes	Convergent	Genome sequencing of 100 strains of the haloalkaliphilic chemolithoautotrophic sulfur-oxidizing bacterium Thioalkalivibrio	Thioalkalivibrio sp. ALJ10	Bacteria	Pseudomonadota	Gammaproteobacteria	Pseudomonadota	Gammaproteobacteria	Non-marine Saline and Alkaline	2644363	2566	99.94	0.16	65.2	14
2517572112	1	YES	Yes	Convergent	Genome sequencing of 100 strains of the haloalkaliphilic chemolithoautotrophic sulfur-oxidizing bacterium Thioalkalivibrio	Thioalkalivibrio sp. ALJ11	Bacteria	Pseudomonadota	Gammaproteobacteria	Pseudomonadota	Gammaproteobacteria	Non-marine Saline and Alkaline	2776911	2643	99.95	0.06	66.02	55
2519103027	1	YES	Yes	Convergent	Genome sequencing of 100 strains of the haloalkaliphilic chemolithoautotrophic sulfur-oxidizing bacterium Thioalkalivibrio	Thioalkalivibrio sp. ALJ12	Bacteria	Pseudomonadota	Gammaproteobacteria	Pseudomonadota	Gammaproteobacteria	Non-marine Saline and Alkaline	2779390	2641	99.96	0.07	66.01	6
2521172693	1	YES	Yes	Convergent	Genome sequencing of 100 strains of the haloalkaliphilic chemolithoautotrophic sulfur-oxidizing bacterium Thioalkalivibrio	Thioalkalivibrio sp. ALJ15	Bacteria	Pseudomonadota	Gammaproteobacteria	Pseudomonadota	Gammaproteobacteria	Non-marine Saline and Alkaline	2852324	2738	99.92	0.04	65.95	13
2517572114	1	YES	Yes	Convergent	Genome sequencing of 100 strains of the haloalkaliphilic chemolithoautotrophic sulfur-oxidizing bacterium Thioalkalivibrio	Thioalkalivibrio sp. ALJ16	Bacteria	Pseudomonadota	Gammaproteobacteria	Pseudomonadota	Gammaproteobacteria	Non-marine Saline and Alkaline	2755057	2667	99.93	0.02	66.99	32
2518645583	1	YES	Yes	Convergent	Genome sequencing of 100 strains of the haloalkaliphilic chemolithoautotrophic sulfur-oxidizing bacterium Thioalkalivibrio	Thioalkalivibrio sp. ALJ2	Bacteria	Pseudomonadota	Gammaproteobacteria	Pseudomonadota	Gammaproteobacteria	Non-marine Saline and Alkaline	2881727	2754	99.95	0.15	65.81	12
2522125169	1	YES	Yes	Convergent	Genome sequencing of 100 strains of the haloalkaliphilic chemolithoautotrophic sulfur-oxidizing bacterium Thioalkalivibrio	Thioalkalivibrio sp. ALJ20	Bacteria	Pseudomonadota	Gammaproteobacteria	Pseudomonadota	Gammaproteobacteria	Non-marine Saline and Alkaline	2965657	2922	99.99	0.67	65.38	5
2522125171	1	YES	Yes	Convergent	Genome sequencing of 100 strains of the haloalkaliphilic chemolithoautotrophic sulfur-oxidizing bacterium Thioalkalivibrio	Thioalkalivibrio sp. ALJ21	Bacteria	Pseudomonadota	Gammaproteobacteria	Pseudomonadota	Gammaproteobacteria	Non-marine Saline and Alkaline	2964639	2922	99.99	0.67	65.38	5
2517572108	1	YES	Yes	Convergent	Genome sequencing of 100 strains of the haloalkaliphilic chemolithoautotrophic sulfur-oxidizing bacterium Thioalkalivibrio	Thioalkalivibrio sp. ALJ3	Bacteria	Pseudomonadota	Gammaproteobacteria	Pseudomonadota	Gammaproteobacteria	Non-marine Saline and Alkaline	2629588	2532	99.95	0.07	65.3	12
2517572217	1	YES	Yes	Convergent	Genome sequencing of 100 strains of the haloalkaliphilic chemolithoautotrophic sulfur-oxidizing bacterium Thioalkalivibrio	Thioalkalivibrio sp. ALJ4	Bacteria	Pseudomonadota	Gammaproteobacteria	Pseudomonadota	Gammaproteobacteria	Non-marine Saline and Alkaline	2982358	2857	100	0.37	65.68	8
2517572218	1	YES	Yes	Convergent	Genome sequencing of 100 strains of the haloalkaliphilic chemolithoautotrophic sulfur-oxidizing bacterium Thioalkalivibrio	Thioalkalivibrio sp. ALJ5	Bacteria	Pseudomonadota	Gammaproteobacteria	Pseudomonadota	Gammaproteobacteria	Non-marine Saline and Alkaline	2983025	2853	100	0.36	65.68	10
2517572109	1	YES	Yes	Convergent	Genome sequencing of 100 strains of the haloalkaliphilic chemolithoautotrophic sulfur-oxidizing bacterium Thioalkalivibrio	Thioalkalivibrio sp. ALJ6	Bacteria	Pseudomonadota	Gammaproteobacteria	Pseudomonadota	Gammaproteobacteria	Non-marine Saline and Alkaline	2845094	2723	99.99	0.11	64.28	17
2517572110	1	YES	Yes	Convergent	Genome sequencing of 100 strains of the haloalkaliphilic chemolithoautotrophic sulfur-oxidizing bacterium Thioalkalivibrio	Thioalkalivibrio sp. ALJ7	Bacteria	Pseudomonadota	Gammaproteobacteria	Pseudomonadota	Gammaproteobacteria	Non-marine Saline and Alkaline	2712147	2617	99.91	0.36	64.51	12
2517572221	1	YES	Yes	Convergent	Genome sequencing of 100 strains of the haloalkaliphilic chemolithoautotrophic sulfur-oxidizing bacterium Thioalkalivibrio	Thioalkalivibrio sp. ALJ8	Bacteria	Pseudomonadota	Gammaproteobacteria	Pseudomonadota	Gammaproteobacteria	Non-marine Saline and Alkaline	2817953	2693	99.97	0.07	66.02	7
2521172543	1	YES	Yes	Convergent	Genome sequencing of 100 strains of the haloalkaliphilic chemolithoautotrophic sulfur-oxidizing bacterium Thioalkalivibrio	Thioalkalivibrio sp. ALJ9	Bacteria	Pseudomonadota	Gammaproteobacteria	Pseudomonadota	Gammaproteobacteria	Non-marine Saline and Alkaline	2933045	2803	99.97	0.53	65.74	11
2519899632	1	YES	Yes	Convergent	Genome sequencing of 100 strains of the haloalkaliphilic chemolithoautotrophic sulfur-oxidizing bacterium Thioalkalivibrio	Thioalkalivibrio sp. ALJT	Bacteria	Pseudomonadota	Gammaproteobacteria	Pseudomonadota	Gammaproteobacteria	Non-marine Saline and Alkaline	2659308	2523	100	0.46	65.79	21
2519899671	1	YES	Yes	Convergent	Genome sequencing of 100 strains of the haloalkaliphilic chemolithoautotrophic sulfur-oxidizing bacterium Thioalkalivibrio	Thioalkalivibrio sp. ALM2T	Bacteria	Pseudomonadota	Gammaproteobacteria	Pseudomonadota	Gammaproteobacteria	Non-marine Saline and Alkaline	2924114	2800	99.99	0.31	65.95	26
2518285534	1	YES	Yes	Convergent	Genome sequencing of 100 strains of the haloalkaliphilic chemolithoautotrophic sulfur-oxidizing bacterium Thioalkalivibrio	Thioalkalivibrio sp. ALMg11	Bacteria	Pseudomonadota	Gammaproteobacteria	Pseudomonadota	Gammaproteobacteria	Non-marine Saline and Alkaline	3037788	2947	99.93	0.32	65.98	18
2521172664	1	YES	Yes	Convergent	Genome sequencing of 100 strains of the haloalkaliphilic chemolithoautotrophic sulfur-oxidizing bacterium Thioalkalivibrio	Thioalkalivibrio sp. ALMg13-2	Bacteria	Pseudomonadota	Gammaproteobacteria	Pseudomonadota	Gammaproteobacteria	Non-marine Saline and Alkaline	3018254	2938	99.99	0.11	65.91	64
2521172665	1	YES	Yes	Convergent	Genome sequencing of 100 strains of the haloalkaliphilic chemolithoautotrophic sulfur-oxidizing bacterium Thioalkalivibrio	Thioalkalivibrio sp. ALMg2	Bacteria	Pseudomonadota	Gammaproteobacteria	Pseudomonadota	Gammaproteobacteria	Non-marine Saline and Alkaline	2918561	2836	100	0.24	66	54
2521172666	1	YES	Yes	Convergent	Genome sequencing of 100 strains of the haloalkaliphilic chemolithoautotrophic sulfur-oxidizing bacterium Thioalkalivibrio	Thioalkalivibrio sp. ALMg3	Bacteria	Pseudomonadota	Gammaproteobacteria	Pseudomonadota	Gammaproteobacteria	Non-marine Saline and Alkaline	2799910	2671	99.96	0.1	66.45	22
2521172675	1	YES	Yes	Convergent	Genome sequencing of 100 strains of the haloalkaliphilic chemolithoautotrophic sulfur-oxidizing bacterium Thioalkalivibrio	Thioalkalivibrio sp. ALMg9	Bacteria	Pseudomonadota	Gammaproteobacteria	Pseudomonadota	Gammaproteobacteria	Non-marine Saline and Alkaline	2925715	2819	99.99	0.17	66.41	9
2521172674	1	YES	Yes	Convergent	Genome sequencing of 100 strains of the haloalkaliphilic chemolithoautotrophic sulfur-oxidizing bacterium Thioalkalivibrio	Thioalkalivibrio sp. ALRh	Bacteria	Pseudomonadota	Gammaproteobacteria	Pseudomonadota	Gammaproteobacteria	Non-marine Saline and Alkaline	2747676	2635	99.95	0.09	66.01	14
2523231052	1	YES	Yes	Convergent	Genome sequencing of 100 strains of the haloalkaliphilic chemolithoautotrophic sulfur-oxidizing bacterium Thioalkalivibrio	Thioalkalivibrio sp. ARh3 (AllPaths Assembly)	Bacteria	Pseudomonadota	Gammaproteobacteria	Pseudomonadota	Gammaproteobacteria	Non-marine Saline and Alkaline	2797346	2716	99.99	0.23	66.17	1
2519899515	1	YES	Yes	Convergent	Genome sequencing of 100 strains of the haloalkaliphilic chemolithoautotrophic sulfur-oxidizing bacterium Thioalkalivibrio	Thioalkalivibrio sp. ARh4	Bacteria	Pseudomonadota	Gammaproteobacteria	Pseudomonadota	Gammaproteobacteria	Non-marine Saline and Alkaline	3043512	2924	100	0.39	65.65	10
2521172563	1	YES	Yes	Convergent	Genome sequencing of 100 strains of the haloalkaliphilic chemolithoautotrophic sulfur-oxidizing bacterium Thioalkalivibrio	Thioalkalivibrio sp. ARh5	Bacteria	Pseudomonadota	Gammaproteobacteria	Pseudomonadota	Gammaproteobacteria	Non-marine Saline and Alkaline	2768380	2676	99.99	1.02	66.17	8
2519899690	1	YES	Yes	Convergent	Genome sequencing of 100 strains of the haloalkaliphilic chemolithoautotrophic sulfur-oxidizing bacterium Thioalkalivibrio	Thioalkalivibrio sp. HL-Eb18	Bacteria	Pseudomonadota	Gammaproteobacteria	Pseudomonadota	Gammaproteobacteria	Non-marine Saline and Alkaline	2761862	2724	99.87	0.02	65.83	35
646564584	1	YES	Yes	Convergent	CSP_777389	Thioalkalivibrio sp. K90mix	Bacteria	Pseudomonadota	Gammaproteobacteria	Pseudomonadota	Gammaproteobacteria	Non-marine Saline and Alkaline	2985056	2942	99.95	0.11	65.54	2
2519899645	1	YES	Yes	Convergent	Genome sequencing of 100 strains of the haloalkaliphilic chemolithoautotrophic sulfur-oxidizing bacterium Thioalkalivibrio	Thioalkalivibrio thiocyanoxidans ARh2	Bacteria	Pseudomonadota	Gammaproteobacteria	Pseudomonadota	Gammaproteobacteria	Non-marine Saline and Alkaline	2765337	2677	99.99	1.02	66.18	61
2834709264	1	YES	Yes	Convergent	Thioalkalivibrio versutus AL 2 genome sequencing	Thioalkalivibrio versutus AL 2	Bacteria	Pseudomonadota	Gammaproteobacteria	Pseudomonadota	Gammaproteobacteria	Non-marine Saline and Alkaline	2835344	2725	99.99	0.17	66.37	58
2630968613	1	YES	Yes	Convergent	Thioalkalivibrio versutus D301	Thioalkalivibrio versutus D301	Bacteria	Pseudomonadota	Gammaproteobacteria	Pseudomonadota	Gammaproteobacteria	Non-marine Saline and Alkaline	2969361	2802	99.95	0.21	66.03	1
2684622544	1	YES	Yes	Convergent	Thiohalorhabdus denitrificans strain:HL 19 Genome sequencing	Thiohalorhabdus denitrificans HL 19	Bacteria	Pseudomonadota	Gammaproteobacteria	Pseudomonadota	Gammaproteobacteria	Hypersaline	2869005	2766	99.86	1.3	68.88	15
2596583511	1	YES	Yes	Convergent	Genome sequencing of 100 strains of the haloalkaliphilic chemolithoautotrophic sulfur-oxidizing bacterium Thioalkalivibrio	Thiohalorhabdus denitrificans HL19	Bacteria	Pseudomonadota	Gammaproteobacteria	Pseudomonadota	Gammaproteobacteria	Hypersaline	2876643	2781	99.84	1.13	68.85	18
2636415980	1	YES	Yes	Convergent	unclassified betaproteobacterium ENR4	unclassified betaproteobacterium ENR4	Bacteria	Pseudomonadota	Gammaproteobacteria	Pseudomonadota	Betaproteobacteria	Fossil fuel	3514804	3591	98.88	0.06	66.65	106
2517572174	1	YES	Yes	Convergent	Revising methanotrophy: a comprehensive genomic probing of the unexpected genetic and metabolic diversity of aerobic methane consuming bacteria.	Verrucomicrobium sp. 3C	Bacteria	Verrucomicrobiota	Verrucomicrobiae	Verrucomicrobiota	Verrucomicrobiia	Unclassified	2772066	2950	99.78	0.18	60.89	8
2540341242	1	YES	Yes	Convergent	Revising methanotrophy: a comprehensive genomic probing of the unexpected genetic and metabolic diversity of aerobic methane consuming bacteria.	Verrucomicrobium sp. LP2A	Bacteria	Verrucomicrobiota	Verrucomicrobiae	Verrucomicrobiota	unclassified	Soil	2465519	2391	99.95	0.78	62.74	3
2993924596	1	YES	Yes	Divergent	Genome sequencing of Halalkaliarchaeum desulfuricum AArc-Sl	Halalkaliarchaeum desulfuricum AArc-Sl	Archaea	Halobacteriota	Halobacteria	Euryarchaeota	Halobacteria	Non-marine Saline and Alkaline	3313120	3390	99.99	2.95	63	1
2654588017	1	YES	Yes	Divergent	Halanaeroarchaeum sulfurireducens M27-SA2	Halanaeroarchaeum sulfurireducens M27-SA2	Archaea	Halobacteriota	Halobacteria	Euryarchaeota	Halobacteria	Hypersaline	2253500	2420	99.92	0.61	62.76	2
8064024156	1	YES	Yes	Divergent	Halarchaeoglobus desulfuricus Genome sequencing	Halapricum desulfuricans HSR-Bgl	Archaea	Halobacteriota	Halobacteria	Euryarchaeota	Halobacteria	Hypersaline	3078018	3202	99.9	1.24	63.85	2
3000785843	1	YES	Yes	Divergent	Halarchaeoglobus desulfuricus Genome sequencing	Halapricum desulfuricans HSR-Est	Archaea	Halobacteriota	Halobacteria	Euryarchaeota	Halobacteria	Hypersaline	2880382	2954	99.53	1.09	63	2
3000788802	1	YES	Yes	Divergent	Halarchaeoglobus desulfuricus Genome sequencing	Halapricum desulfuricans HSR12-1	Archaea	Halobacteriota	Halobacteria	Euryarchaeota	Halobacteria	Hypersaline	2940338	3034	99.99	1.99	65	1
3000782806	1	YES	Yes	Divergent	Halarchaeoglobus desulfuricus Genome sequencing	Halapricum desulfuricans HSR12-2	Archaea	Halobacteriota	Halobacteria	Euryarchaeota	Halobacteria	Hypersaline	2893909	3032	99.92	0.48	64	1
2917646558	1	YES	Yes	Divergent	Halapricum salinum CBA1105 genome sequencing	Halapricum salinum CBA1105	Archaea	Halobacteriota	Halobacteria	Euryarchaeota	Halobacteria	Hypersaline	3452056	3536	99.99	1.13	63.73	1
2788499955	2	YES	Yes	Divergent	Haloferacaceae archaeon SYSU A9-0 genome sequencing	Halegenticoccus soli SYSU A9-0	Archaea	Halobacteriota	Halobacteria	Euryarchaeota	Halobacteria	Hypersaline	4614977	4621	99.35	4.72	66.87	16
2881994925	1	YES	Yes	Divergent	Halegenticoccus tardaugens SYSU A00711 genome sequencing	Halegenticoccus tardaugens SYSU A00711	Archaea	Halobacteriota	Halobacteria	Euryarchaeota	Halobacteria	Hypersaline	4891127	5126	99.97	7.82	64.72	14
2554235479	1	YES	Yes	Divergent	Haloarchaeal genomes	Haloarcula argentinensis DSM 12282	Archaea	Halobacteriota	Halobacteria	Euryarchaeota	Halobacteria	Hypersaline	4147107	4180	99.98	0.23	61.12	33
8066759889	1	YES	Yes	Divergent	Haloarcula argentinensis pws5 genome sequencing	Haloarcula argentinensis pws5	Archaea	Halobacteriota	Halobacteria	Euryarchaeota	Halobacteria	Hypersaline	4013267	4273	99.96	1.33	61.31	11
2531839655	1	YES	Yes	Divergent	Haloarcula californiae ATCC 33799	Haloarcula californiae BJGN-2, ATCC 33799	Archaea	Halobacteriota	Halobacteria	Euryarchaeota	Halobacteria	Hypersaline	4404932	4435	99.98	0.82	60.82	133
2534681902	1	YES	Yes	Divergent	Haloarcula japonica DSM 6131	Haloarcula japonica DSM 6131	Archaea	Halobacteriota	Halobacteria	Euryarchaeota	Halobacteria	Hypersaline	4280359	4288	99.98	2.09	61.18	48
3002068148	1	YES	Yes	Divergent	Haloarcula mannanilytica MD-130 genome sequencing	Haloarcula mannanilytica MD-130	Archaea	Halobacteriota	Halobacteria	Euryarchaeota	Halobacteria	Hypersaline	4217270	4423	99.98	2.7	62	33
638154503	1	YES	Yes	Divergent	Haloarcula marismortui ATCC 43049	Haloarcula marismortui ATCC 43049	Archaea	Halobacteriota	Halobacteria	Euryarchaeota	Halobacteria	Hypersaline	4274642	4387	99.99	1.25	61.12	9
2778260947	1	YES	Yes	Divergent	Genomic Encyclopedia of Archaeal and Bacterial Type Strains, Phase II (KMG-II): from individual species to whole genera	Haloarcula quadrata DSM 11927	Archaea	Halobacteriota	Halobacteria	Euryarchaeota	Halobacteria	Hypersaline	4459149	4873	99.99	1.38	60.85	6
2651869823	1	YES	Yes	Divergent	Haloarcula rubripromontorii SL3 genome sequencing	Haloarcula rubripromontorii SL3	Archaea	Halobacteriota	Halobacteria	Euryarchaeota	Halobacteria	Hypersaline	3970989	4113	99.99	0.57	62.05	18
8066749348	1	YES	Yes	Divergent	Halomicroarcula salina JCM 18369 genome sequencing	Haloarcula salina JCM 18369	Archaea	Halobacteriota	Halobacteria	Euryarchaeota	Halobacteria	Saline	3798620	3941	99.91	1.22	66.73	11
2989067873	1	YES	Yes	Divergent	Halomicroarcula salina YGHS18 genome sequencing	Haloarcula salina YGHS18	Archaea	Halobacteriota	Halobacteria	Euryarchaeota	Halobacteria	Hypersaline	3788104	3917	99.9	1.21	67	14
8066737036	1	YES	Yes	Divergent	De novo sequencing and analysis for JCM strains in GCM 10K project	Haloarcula sebkhae JCM 19018	Archaea	Halobacteriota	Halobacteria	Euryarchaeota	Halobacteria	Hypersaline	4170221	4426	99.99	1.49	61	26
8112420076	1	YES	Yes	Divergent	Origin of Prokaryotic Species: Haloarchaeal Genomes Sequencing Project	Haloarcula sinaiiensis ATCC 33800	Archaea	Halobacteriota	Halobacteria	Euryarchaeota	Halobacteria	Hypersaline	4537128	4801	0	0	60.62	7
2508501017	1	YES	Yes	Divergent	Haloarcula sinaiiensis ATCC 33800	Haloarcula sinaiiensis BJSG-2	Archaea	Halobacteriota	Halobacteria	Euryarchaeota	Halobacteria	Hypersaline	4524388	4593	99.99	1.91	60.77	10
2904953507	1	YES	Yes	Divergent	Genome of Haloferax strains isolated from high-salt tide-pools	Haloarcula sp. Atlit-120R	Archaea	Halobacteriota	Halobacteria	Euryarchaeota	Halobacteria	Saline	4191453	4546	99.99	1.12	62	129
2904958054	1	YES	Yes	Divergent	Genome of Haloferax strains isolated from high-salt tide-pools	Haloarcula sp. Atlit-47R	Archaea	Halobacteriota	Halobacteria	Euryarchaeota	Halobacteria	Saline	4133138	4470	99.98	1.33	61.88	114
2904948511	1	YES	Yes	Divergent	Genome of Haloferax strains isolated from high-salt tide-pools	Haloarcula sp. Atlit-7R	Archaea	Halobacteriota	Halobacteria	Euryarchaeota	Halobacteria	Saline	4544431	4995	99.99	2.38	61.24	136
8075965761	1	YES	Yes	Divergent	Haloarcula sp. JP-Z28	Haloarcula sp. JP-Z28	Archaea	Halobacteriota	Halobacteria	Euryarchaeota	Halobacteria	Unclassified	4528683	4934	99.91	2.61	60.74	172
8075970700	1	YES	Yes	Divergent	Haloarcula sp. R1-2 genome sequencing	Haloarcula sp. R1-2	Archaea	Halobacteriota	Halobacteria	Euryarchaeota	Halobacteria	Unclassified	4111827	4254	99.98	1.44	61.38	12
2775506935	1	YES	Yes	Divergent	Haloarcula sp. Taiwanensis genome sequencing	Haloarcula taiwanensis Taiwanensis	Archaea	Halobacteriota	Halobacteria	Euryarchaeota	Halobacteria	Hypersaline	3721706	3909	99.95	0.46	62.5	4
2693429892	1	YES	Yes	Divergent	Genomic Encyclopedia of Archaeal and Bacterial Type Strains, Phase II (KMG-II): from individual species to whole genera	Haloarcula vallismortis DSM 3756	Archaea	Halobacteriota	Halobacteria	Euryarchaeota	Halobacteria	Hypersaline	3896637	4094	99.81	0.43	61.79	55
2531839650	1	YES	Yes	Divergent	Haloarcula vallismortis ATCC 29715	Haloarcula vallismortis J.F. 54	Archaea	Halobacteriota	Halobacteria	Euryarchaeota	Halobacteria	Hypersaline	3923205	4032	99.79	0.26	61.8	69
8109168286	1	YES	Yes	Divergent	Halobacteriaceae archaeon HD8-45 genome sequencing	Halobacteriaceae archaeon HD8-45	Archaea	Halobacteriota	Halobacteria	Euryarchaeota	Halobacteria	Unclassified	3732358	3985	0	0	61.89	3
2639763150	1	YES	Yes	Divergent	Halobacteriaceae archaeon HSR2	Halobacteriaceae archaeon HSR2	Archaea	Halobacteriota	Halobacteria	Euryarchaeota	Halobacteria	Hypersaline	2209738	2373	99.92	0.62	62.85	2
2881958675	1	YES	Yes	Divergent	Halobacteriaceae archaeon SHR40 genome sequencing	Halobacteriaceae archaeon SHR40	Archaea	Halobacteriota	Halobacteria	Euryarchaeota	Halobacteria	Hypersaline	3757505	3875	99.99	1.71	58.96	57
8063877514	1	YES	Yes	Divergent	Halobaculum magnesiiphilum NBRC 109044 genome sequencing	Halobaculum magnesiiphilum NBRC 109044	Archaea	Halobacteriota	Halobacteria	Euryarchaeota	Halobacteria	Hypersaline	3732450	3830	99.87	1.02	67.87	4
8063881349	1	YES	Yes	Divergent	Halobaculum roseum CGMCC 1.15501 genome sequencing	Halobaculum roseum CGMCC 1.15501	Archaea	Halobacteriota	Halobacteria	Euryarchaeota	Halobacteria	Hypersaline	3719897	3840	99.95	2.19	67.96	4
3000725785	1	YES	Yes	Divergent	Genome Sequencing of Halobaculum salinum NJ-3-1	Halobaculum salinum NJ-3-1	Archaea	Halobacteriota	Halobacteria	Euryarchaeota	Halobacteria	Saline	4258755	4407	99.97	4.83	69	2
8054630958	1	YES	Yes	Divergent	Halobellus inordinatus YC20 genome sequencing	Halobellus inordinatus YC20	Archaea	Halobacteriota	Halobacteria	Euryarchaeota	Halobacteria	Hypersaline	3408193	3511	99.99	0.69	64.03	23
2914819717	1	YES	Yes	Divergent	Halobellus limi CGMCC 1.10331 genome sequencing	Halobellus limi CGMCC 1.10331	Archaea	Halobacteriota	Halobacteria	Euryarchaeota	Halobacteria	Hypersaline	3749890	3812	99.91	2.7	65.86	4
8057449589	1	YES	Yes	Divergent	Halobellus litoreus GX31 genome sequencing	Halobellus litoreus GX31	Archaea	Halobacteriota	Halobacteria	Euryarchaeota	Halobacteria	Hypersaline	3857234	3835	99.96	1.4	65.16	10
8065647904	1	YES	Yes	Divergent	Halobellus ramosii DSM 26177 genome sequencing	Halobellus ramosii DSM 26177	Archaea	Halobacteriota	Halobacteria	Euryarchaeota	Halobacteria	Non-marine Saline and Alkaline	2853958	2958	99.04	0.04	64.12	2
8054645272	1	YES	Yes	Divergent	Halobellus rarus YC21 genome sequencing	Halobellus rarus YC21	Archaea	Halobacteriota	Halobacteria	Euryarchaeota	Halobacteria	Non-marine Saline and Alkaline	3655138	3670	97.29	2.23	64.61	25
2904940159	1	YES	Yes	Divergent	Genome of Haloferax strains isolated from high-salt tide-pools	Halobellus sp. Atlit-38R	Archaea	Halobacteriota	Halobacteria	Euryarchaeota	Halobacteria	Hypersaline	3871390	4249	100	2.58	63.56	435
2693429869	1	YES	Yes	Divergent	Genomic Encyclopedia of Archaeal and Bacterial Type Strains, Phase II (KMG-II): from individual species to whole genera	Halobiforma haloterrestris DSM 13078	Archaea	Halobacteriota	Halobacteria	Euryarchaeota	Halobacteria	Hypersaline	4495442	4405	99.97	2.45	65.43	31
2806310686	1	YES	Yes	Divergent	Halobiforma lacisalsi AJ5, JCM 12983	Halobiforma lacisalsi AJ5, JCM 12983	Archaea	Halobacteriota	Halobacteria	Euryarchaeota	Halobacteria	Hypersaline	4381543	4432	99.98	0.65	65.27	3
8054146953	1	YES	Yes	Divergent	Halocatena salina AD-1 genome sequencing	Halocatena salina AD-1	Archaea	Halobacteriota	Halobacteria	Euryarchaeota	Halobacteria	Unclassified	4012255	4203	98.07	2.73	57.22	5
2718217700	1	YES	Yes	Divergent	Halodesulfurarchaeum formicicum HSR6 Genome sequencing	Halodesulfurarchaeum formicicum HSR6	Archaea	Halobacteriota	Halobacteria	Euryarchaeota	Halobacteria	Hypersaline	2085946	2190	99.97	0.15	63.62	1
2718217704	1	YES	Yes	Divergent	Halanaeroarchaeum sulfurireducens M27-SA2	Halodesulfurarchaeum formicicum HTSR1	Archaea	Halobacteriota	Halobacteria	Euryarchaeota	Halobacteria	Hypersaline	1972283	2090	99.91	0.03	63.76	1
649633053	1	YES	Yes	Divergent	A Genomic Encyclopedia of Bacteria and Archaea (GEBA)	Halogeometricum borinquense PR3, DSM 11551	Archaea	Halobacteriota	Halobacteria	Euryarchaeota	Halobacteria	Hypersaline	3944467	3993	99.99	0.6	59.94	6
8064027363	1	YES	Yes	Divergent	Halogeometricum borinquense wsp4 genome sequencing	Halogeometricum borinquense wsp4	Archaea	Halobacteriota	Halobacteria	Euryarchaeota	Halobacteria	Hypersaline	3994321	4177	100	0.99	59.73	1
8057417072	1	YES	Yes	Divergent	Haloglomus halophilum ZY41 genome sequencing	Haloglomus halophilum ZY41	Archaea	Halobacteriota	Halobacteria	Euryarchaeota	Halobacteria	Hypersaline	4445689	4402	99.81	6.94	67.95	3
8054419425	1	YES	Yes	Divergent	Haloglomus salinum ZY58 genome sequencing	Haloglomus salinum ZY58	Archaea	Halobacteriota	Halobacteria	Euryarchaeota	Halobacteria	Hypersaline	4190378	4185	99.81	4.6	68.54	1
2617270928	1	YES	Yes	Divergent	Genomic Encyclopedia of Type Strains, Phase III (KMG-III): the genomes of soil and plant-associated and newly described type strains	Halogranum amylolyticum CGMCC 1.10121	Archaea	Halobacteriota	Halobacteria	Euryarchaeota	Halobacteria	Hypersaline	5185690	5357	100	10.75	62.92	61
2617270902	1	YES	Yes	Divergent	Genomic Encyclopedia of Type Strains, Phase III (KMG-III): the genomes of soil and plant-associated and newly described type strains	Halogranum gelatinilyticum CGMCC 1.10119	Archaea	Halobacteriota	Halobacteria	Euryarchaeota	Halobacteria	Hypersaline	3770187	3856	99.47	0.54	65.14	11
2619618990	1	YES	Yes	Divergent	Genomic Encyclopedia of Type Strains, Phase III (KMG-III): the genomes of soil and plant-associated and newly described type strains	Halogranum rubrum CGMCC 1.7738	Archaea	Halobacteriota	Halobacteria	Euryarchaeota	Halobacteria	Hypersaline	4566676	4656	99.99	3.61	62.2	17
2537561866	1	YES	Yes	Divergent	Halogranum salarium B-1	Halogranum salarium B-1	Archaea	Halobacteriota	Halobacteria	Euryarchaeota	Halobacteria	Hypersaline	4492306	4890	99.9	2.69	62.2	17
2693429898	1	YES	Yes	Divergent	Genomic Encyclopedia of Archaeal and Bacterial Type Strains, Phase II (KMG-II): from individual species to whole genera	Halohasta litchfieldiae DSM 22187	Archaea	Halobacteriota	Halobacteria	Euryarchaeota	Halobacteria	Unclassified	3284590	3489	99.58	0.35	58.8	78
8054648947	1	YES	Yes	Divergent	Halohasta litorea R30 genome sequencing	Halohasta litorea R30	Archaea	Halobacteriota	Halobacteria	Euryarchaeota	Halobacteria	Unclassified	3810331	4063	99.95	2	60.79	34
3000625655	1	YES	Yes	Divergent	Genome sequencing of Halomarina oriensis SPP-AMP-1	Halomarina oriensis SPP-AMP-1	Archaea	Halobacteriota	Halobacteria	Euryarchaeota	Halobacteria	Hypersaline	3654689	3954	96.44	1.97	57	61
2989050402	1	YES	Yes	Divergent	Halomicroarcula amylolytica LR21 genome sequencing	Halomicroarcula amylolytica LR21	Archaea	Halobacteriota	Halobacteria	Euryarchaeota	Halobacteria	Hypersaline	5038561	5323	100	6.18	62	34
8063889047	1	YES	Yes	Divergent	Halomicroarcula limicola JCM 183640 genome sequencing	Halomicroarcula limicola JCM 183640	Archaea	Halobacteriota	Halobacteria	Euryarchaeota	Halobacteria	Saline	3904802	3995	99.98	2.72	65.86	5
2988888234	1	YES	Yes	Divergent	Halomicroarcula limicola YGHS32 genome sequencing	Halomicroarcula limicola YGHS32	Archaea	Halobacteriota	Halobacteria	Euryarchaeota	Halobacteria	Hypersaline	3906684	3996	99.98	2.88	66	7
8054393079	1	YES	Yes	Divergent	Halomicroarcula marina DT1 genome sequencing	Halomicroarcula marina DT1	Archaea	Halobacteriota	Halobacteria	Euryarchaeota	Halobacteria	Unclassified	3739652	3958	99.87	1.59	65.15	3
8063893047	1	YES	Yes	Divergent	Halomicroarcula nitratireducens F27 genome sequencing	Halomicroarcula nitratireducens F27	Archaea	Halobacteriota	Halobacteria	Euryarchaeota	Halobacteria	Saline	5195189	5488	99.95	10.85	63.22	64
8063898540	1	YES	Yes	Divergent	Halomicroarcula pellucida CECT 7537 Genome sequencing	Halomicroarcula pellucida CECT 7537	Archaea	Halobacteriota	Halobacteria	Euryarchaeota	Halobacteria	Unclassified	3926279	4170	99.91	2.25	65.5	8
2989002549	1	YES	Yes	Divergent	De novo sequencing and analysis for JCM strains in GCM 10K project	Halomicroarcula pellucida JCM 17820	Archaea	Halobacteriota	Halobacteria	Euryarchaeota	Halobacteria	Hypersaline	3961411	4213	99.88	2.19	65	44
8063902715	1	YES	Yes	Divergent	Halomicroarcula rubra F13 genome sequencing	Halomicroarcula rubra F13	Archaea	Halobacteriota	Halobacteria	Euryarchaeota	Halobacteria	Saline	4667063	4961	100	3.21	64.4	37
8056708034	1	YES	Yes	Divergent	Halosiccatus urmianus IBRC-M: 10911 genome sequencing	Halomicrobium salinisoli LT50	Archaea	Halobacteriota	Halobacteria	Euryarchaeota	Halobacteria	Saline	3846467	3853	99.75	0.23	68.96	3
3000682147	1	YES	Yes	Divergent	Halovivax sp. KZCA124 genome sequencing	Halomontanus rarus KZCA124	Archaea	Halobacteriota	Halobacteria	Euryarchaeota	Halobacteria	Hypersaline	5166602	4901	99.89	2.43	63	2
8062524812	1	YES	Yes	Divergent	Halopelagius longus BC12-B1 genome sequencing	Halopelagius longus BC12-B1	Archaea	Halobacteriota	Halobacteria	Euryarchaeota	Halobacteria	Hypersaline	3878996	3937	99.57	2.23	65.7	8
2671180169	1	YES	Yes	Divergent	Genomic Encyclopedia of Type Strains, Phase III (KMG-III): the genomes of soil and plant-associated and newly described type strains	Halopelagius longus CGMCC 1.12397	Archaea	Halobacteriota	Halobacteria	Euryarchaeota	Halobacteria	Hypersaline	3871751	3894	99.87	2.28	65.72	9
2636416066	1	YES	Yes	Divergent	Genomic Encyclopedia of Archaeal and Bacterial Type Strains, Phase II (KMG-II): from individual species to whole genera	Halopiger aswanensis DSM 13151	Archaea	Halobacteriota	Halobacteria	Euryarchaeota	Halobacteria	Hypersaline	4865231	4783	100	5.1	64.36	17
2602041563	1	YES	Yes	Divergent	Archaeal diversity in hypersaline Lakes of Algeria	Halopiger djelfamassiliensis IIH2	Archaea	Halobacteriota	Halobacteria	Euryarchaeota	Halobacteria	Hypersaline	3755243	3776	96.55	0.36	64.31	55
2602041564	1	YES	Yes	Divergent	Halopiger sp. IIH3	Halopiger goleamassiliensis IIH3	Archaea	Halobacteriota	Halobacteria	Euryarchaeota	Halobacteria	Unclassified	3906156	3905	99.71	0.46	66.06	11
2671180170	1	YES	Yes	Divergent	Genomic Encyclopedia of Type Strains, Phase III (KMG-III): the genomes of soil and plant-associated and newly described type strains	Halopiger salifodinae CGMCC 1.12284	Archaea	Halobacteriota	Halobacteria	Euryarchaeota	Halobacteria	Hypersaline	4272165	4209	100	0.79	65.45	8
2645727804	1	YES	Yes	Divergent	Halopiger salifodinae Genome sequencing	Halopiger salifodinae KCY07-B2	Archaea	Halobacteriota	Halobacteria	Euryarchaeota	Halobacteria	Hypersaline	4346051	4341	100	1.73	65.42	74
2506520034	1	YES	Yes	Divergent	Completing the genomic survey of haloarchaeal genomes (revised), part 1	Halopiger xanaduensis SH-6	Archaea	Halobacteriota	Halobacteria	Euryarchaeota	Halobacteria	Saline	4355268	4281	99.99	1.83	65.18	4
8065038503	1	YES	Yes	Divergent	Haloplanus sp. CBA1113 genome sequencing	Haloplanus rubicundus CBA1113	Archaea	Halobacteriota	Halobacteria	Euryarchaeota	Halobacteria	Hypersaline	3529327	3761	99.91	2.41	66.52	3
8064687009	1	YES	Yes	Divergent	Halorhabdus amylolytica H27 genome sequencing	Halorhabdus amylolytica H27	Archaea	Halobacteriota	Halobacteria	Euryarchaeota	Halobacteria	Hypersaline	3464929	3561	99.68	2.17	62.1	26
2870879507	1	YES	Yes	Divergent	Colombia BIO	Halorhabdus rudnickae USBA 945	Archaea	Halobacteriota	Halobacteria	Euryarchaeota	Halobacteria	Hypersaline	3656801	3849	99.98	2.4	61.78	52
2995071591	1	YES	Yes	Divergent	Halorhabdus rudnickae WSM64 genome sequencing	Halorhabdus rudnickae WSM64	Archaea	Halobacteriota	Halobacteria	Euryarchaeota	Halobacteria	Hypersaline	3362504	3597	99.99	2.46	61	6
3001200949	1	YES	Yes	Divergent	Genome Sequencing of Halorhabdus salina FL145	Halorhabdus salina FL145	Archaea	Halobacteriota	Halobacteria	Euryarchaeota	Halobacteria	Unclassified	2859811	2989	99.99	1	62	25
8064690575	1	YES	Yes	Divergent	Halorhabdus sp. CBA1104 genome sequencing	Halorhabdus sp. CBA1104	Archaea	Halobacteriota	Halobacteria	Euryarchaeota	Halobacteria	Hypersaline	2628395	2750	99.99	1.04	62.29	1
8054096110	1	YES	Yes	Divergent	Halorientalis marina GDY88 genome sequencing	Halorientalis marina GDY88	Archaea	Halobacteriota	Halobacteria	Euryarchaeota	Halobacteria	Hypersaline	4754137	4948	99.99	7.03	65.38	4
2654588107	1	YES	Yes	Divergent	Genomic Encyclopedia of Archaeal and Bacterial Type Strains, Phase II (KMG-II): from individual species to whole genera	Halorientalis persicus IBRC-M 10043	Archaea	Halobacteriota	Halobacteria	Euryarchaeota	Halobacteria	Hypersaline	4869758	5238	100	5.09	63.46	121
8057172198	1	YES	Yes	Divergent	Halorutilus salinus F3-133 genome sequencing	Halorutilus salinus F3-133	Archaea	Halobacteriota	Halobacteria	Euryarchaeota	Halobacteria	Hypersaline	2103777	2426	92.71	0	59.78	17
8073750480	1	YES	Yes	Divergent	Halosiccatus urmianus IBRC-M: 10911 genome sequencing	Halosiccatus urmianus IBRC-M: 10911	Archaea	Halobacteriota	Halobacteria	Euryarchaeota	Halobacteria	Hypersaline	4254704	4385	99.44	1.71	67.31	6
2883654234	1	YES	Yes	Divergent	Halosimplex salinum YPL4 genome sequencing	Halosimplex salinum YPL4	Archaea	Halobacteriota	Halobacteria	Euryarchaeota	Halobacteria	Hypersaline	5072893	4995	99.99	4.76	66.81	28
8055362638	1	YES	Yes	Divergent	Halosolutus amylolyticus WLHS5 genome sequencing	Halosolutus amylolyticus WLHS5	Archaea	Halobacteriota	Halobacteria	Euryarchaeota	Halobacteria	Hypersaline	4594540	4583	99.98	2.45	65.09	9
8062528754	1	YES	Yes	Divergent	Halosolutus gelatinilyticus SQT-29-1 genome sequencing	Halosolutus gelatinilyticus SQT-29-1	Archaea	Halobacteriota	Halobacteria	Euryarchaeota	Halobacteria	Saline	4757880	4675	99.46	3.32	64.95	4
8055007790	1	YES	Yes	Divergent	Halosolutus halophilus LT55 genome sequencing	Halosolutus halophilus LT55	Archaea	Halobacteriota	Halobacteria	Euryarchaeota	Halobacteria	Saline	5058678	5188	100	3.58	64.23	1
2994846370	1	YES	Yes	Divergent	Halostella limicola LT12 genome sequencing	Halostella limicola LT12	Archaea	Halobacteriota	Halobacteria	Euryarchaeota	Halobacteria	Saline	4117014	4286	99.96	2.81	67	9
8063434518	1	YES	Yes	Divergent	Halostella sp. JP-L12	Halostella sp. JP-L12	Archaea	Halobacteriota	Halobacteria	Euryarchaeota	Halobacteria	Unclassified	4117004	4286	99.96	2.81	67.18	10
8073554516	1	YES	Yes	Divergent	Haloterrigena sp. SYSU A121-1	Haloterrigena gelatinilytica SYSU A121-1	Archaea	Halobacteriota	Halobacteria	Euryarchaeota	Halobacteria	Hypersaline	4994572	4875	99.64	3.32	65.59	4
8065815300	1	YES	Yes	Divergent	Haloterrigena gelatinilytica SYSU A558-1	Haloterrigena gelatinilytica SYSU A558-1	Archaea	Halobacteriota	Halobacteria	Euryarchaeota	Halobacteria	Hypersaline	4552005	4660	99.09	2.02	65.7	3
2651869596	1	YES	Yes	Divergent	Deep subsurface shale carbon reservoir microbial communities from Ohio and West Virginia, USA	Haloterrigena hispanica CDM_1	Archaea	Halobacteriota	Halobacteria	Euryarchaeota	Halobacteria	Hypersaline	3914267	4252	100	2.39	60.98	135
2642422550	1	YES	Yes	Divergent	Deep subsurface shale carbon reservoir microbial communities from Ohio and West Virginia, USA	Haloterrigena hispanica CDM_6	Archaea	Halobacteriota	Halobacteria	Euryarchaeota	Halobacteria	Hypersaline	3963480	4247	100	3.58	61.04	92
2816332110	1	YES	Yes	Divergent	Genomic Encyclopedia of Archaeal and Bacterial Type Strains, Phase II (KMG-II): from individual species to whole genera	Haloterrigena hispanica DSM 18328	Archaea	Halobacteriota	Halobacteria	Euryarchaeota	Halobacteria	Hypersaline	4256545	4411	100	5.71	60.73	11
2554235498	1	YES	Yes	Divergent	Haloarchaeal genomes	Haloterrigena limicola JCM 13563	Archaea	Halobacteriota	Halobacteria	Euryarchaeota	Halobacteria	Hypersaline	3522035	3577	99.96	0.37	61.8	94
8057718779	1	YES	Yes	Divergent	Origin of Prokaryotic Species: Haloarchaeal Genomes Sequencing Project	Haloterrigena salifodinae BOL5-1	Archaea	Halobacteriota	Halobacteria	Euryarchaeota	Halobacteria	Hypersaline	5087240	5083	99.49	1.74	64.09	6
2853968202	1	YES	Yes	Divergent	Haloterrigena salifodinae ZY19	Haloterrigena salifodinae ZY19	Archaea	Halobacteriota	Halobacteria	Euryarchaeota	Halobacteria	Hypersaline	4960699	4928	99.64	1.26	64.49	11
2554235505	1	YES	Yes	Divergent	Haloarchaeal genomes	Haloterrigena salina JCM 13891	Archaea	Halobacteriota	Halobacteria	Euryarchaeota	Halobacteria	Hypersaline	4841607	4621	97.72	3.27	65.17	71
2853963534	1	YES	Yes	Divergent	Haloterrigena sp. H1	Haloterrigena sp. H1	Archaea	Halobacteriota	Halobacteria	Euryarchaeota	Halobacteria	Hypersaline	4263024	4667	99.99	6.01	61.49	9
2756170196	1	YES	Yes	Divergent	Characterization of novel CO-oxidizing extreme halophiles	Haloterrigena sp. P1A	Archaea	Halobacteriota	Halobacteria	Euryarchaeota	Halobacteria	Hypersaline	4123327	4230	99.96	0.35	66.76	30
646311934	1	YES	Yes	Divergent	A Genomic Encyclopedia of Bacteria and Archaea (GEBA)	Haloterrigena turkmenica VKM B-1734, DSM 5511	Archaea	Halobacteriota	Halobacteria	Euryarchaeota	Halobacteria	Hypersaline	5440782	5351	99.99	1.2	64.26	7
2517093008	1	YES	Yes	Divergent	Whole genome sequencing of the primary pancreatic cancer cell line JoPaca-1 and BxPC-3	Methanocaldococcus villosus KIN24-T80	Archaea	Methanobacteriota	Methanococci	Euryarchaeota	Methanococci	Hydrothermal vents	1249385	1418	96.59	0.01	29.5	2
2554235476	1	YES	Yes	Divergent	Haloarchaeal genomes	Natrialba chahannaoensis JCM 10990	Archaea	Halobacteriota	Halobacteria	Euryarchaeota	Halobacteria	Non-marine Saline and Alkaline	4309274	4078	98.15	0.97	60.42	106
2531839260	1	YES	Yes	Divergent	Natrialba hulunbeirensis JCM 10989	Natrialba hulunbeirensis JCM 10989	Archaea	Halobacteriota	Halobacteria	Euryarchaeota	Halobacteria	Non-marine Saline and Alkaline	4159606	3897	99.55	0.85	61.73	48
646564555	1	YES	Yes	Divergent	CSP_788459, Alkaliphilic Haloarchaeon	Natrialba magadii ATCC 43099	Archaea	Halobacteriota	Halobacteria	Euryarchaeota	Halobacteria	Non-marine Saline and Alkaline	4443643	4364	99.89	0.36	61.05	4
3001490613	1	YES	Yes	Divergent	Natrialba sp. SSL1 genome sequencing	Natrialba sp. SSL1	Archaea	Halobacteriota	Halobacteria	Euryarchaeota	Halobacteria	Hypersaline	4580837	4583	99.66	2.54	61	61
2868148463	1	YES	Yes	Divergent	HARCHT-AARCHT-HARCEL-AARCEL haloarchaea	Natrialbaceae haloarchaeon AArcel5 v2	Archaea	Halobacteriota	Halobacteria	Euryarchaeota	Halobacteria	Non-marine Saline and Alkaline	3829432	3854	94.19	0.18	65.42	5
2808606451	1	YES	Yes	Divergent	HARCHT-AARCHT-HARCEL-AARCEL haloarchaea	Natrialbaceae haloarchaeon AArcel7 v2 correct	Archaea	Halobacteriota	Halobacteria	Euryarchaeota	Halobacteria	Non-marine Saline and Alkaline	5121137	4820	99.98	3.57	62.82	22
8111763623	1	YES	Yes	Divergent	Natribaculum breve TRM20010 genome sequencing	Natribaculum breve TRM20010	Archaea	Halobacteriota	Halobacteria	Euryarchaeota	Halobacteria	Saline	4352512	4503	0	0	63.67	4
8111759154	1	YES	Yes	Divergent	Natribaculum longum TRM20345 genome sequencing	Natribaculum longum TRM20345	Archaea	Halobacteriota	Halobacteria	Euryarchaeota	Halobacteria	Saline	4394685	4464	0	0	64.11	3
8055054618	1	YES	Yes	Divergent	Natribaculum luteum IBRC-M 10912 genome sequencing	Natribaculum luteum IBRC-M 10912	Archaea	Halobacteriota	Halobacteria	Euryarchaeota	Halobacteria	Hypersaline	4611642	4752	100	1.61	63.07	3
2585427993	1	YES	Yes	Divergent	Natrinema altunense AJ2 Genome sequencing	Natrinema altunense AJ2	Archaea	Halobacteriota	Halobacteria	Euryarchaeota	Halobacteria	Hypersaline	3774135	3819	99.89	0.08	64.56	20
2554235488	1	YES	Yes	Divergent	Haloarchaeal genomes	Natrinema altunense JCM 12890	Archaea	Halobacteriota	Halobacteria	Euryarchaeota	Halobacteria	Non-marine Saline and Alkaline	3774970	3785	99.37	0.11	64.55	52
8056733939	1	YES	Yes	Divergent	Natrinema amylolyticum LT61 genome sequencing	Natrinema amylolyticum LT61	Archaea	Halobacteriota	Halobacteria	Euryarchaeota	Halobacteria	Unclassified	4710114	4688	99.99	1.07	64.31	11
2554235484	1	YES	Yes	Divergent	Haloarchaeal genomes	Natrinema gari JCM 14663	Archaea	Halobacteriota	Halobacteria	Euryarchaeota	Halobacteria	Unclassified	4023692	4115	99.92	1.07	63.72	88
8054398108	1	YES	Yes	Divergent	Natrinema gelatinilyticum BND6 genome sequencing	Natrinema gelatinilyticum BND6	Archaea	Halobacteriota	Halobacteria	Euryarchaeota	Halobacteria	Unclassified	5443578	5638	99.99	5.85	60.93	3
8057408627	1	YES	Yes	Divergent	Natrinema marinum DT87 genome sequencing	Natrinema marinum DT87	Archaea	Halobacteriota	Halobacteria	Euryarchaeota	Halobacteria	Unclassified	3766003	3819	99.89	0.29	65.51	1
8058325716	1	YES	Yes	Divergent	Origin of Prokaryotic Species: Haloarchaeal Genomes Sequencing Project	Natrinema pallidum BOL6-1	Archaea	Halobacteriota	Halobacteria	Euryarchaeota	Halobacteria	Hypersaline	3778093	3915	99.83	0	64.34	3
2529293001	1	YES	Yes	Divergent	Natrinema pallidum DSM 3751	Natrinema pallidum DSM 3751	Archaea	Halobacteriota	Halobacteria	Euryarchaeota	Halobacteria	Unclassified	3915814	3898	98.48	0.19	63.72	115
2509601048	1	YES	Yes	Divergent	Completing the genomic survey of haloarchaeal genomes (revised), part 2	Natrinema pellirubrum 157	Archaea	Halobacteriota	Halobacteria	Euryarchaeota	Halobacteria	Unclassified	4354100	4461	99.92	0.69	63.99	3
2639762573	1	YES	Yes	Divergent	Genomic Encyclopedia of Archaeal and Bacterial Type Strains, Phase II (KMG-II): from individual species to whole genera	Natrinema salaciae DSM 25055	Archaea	Halobacteriota	Halobacteria	Euryarchaeota	Halobacteria	Hypersaline	4857017	4837	99.99	4.71	64.98	11
2995293654	1	YES	Yes	Divergent	Natrinema sp. CBA1119 genome sequencing	Natrinema sp. CBA1119	Archaea	Halobacteriota	Halobacteria	Euryarchaeota	Halobacteria	Hypersaline	5058058	5272	99.84	4.05	62	9
2563367005	1	YES	Yes	Divergent	Natrinema sp. J7-1	Natrinema sp. J7-1	Archaea	Halobacteriota	Halobacteria	Euryarchaeota	Halobacteria	Saline	3667624	3814	99.76	0.31	64.38	42
2517093029	1	YES	Yes	Divergent	Natrinema sp. J7-2	Natrinema sp. J7-2	Archaea	Halobacteriota	Halobacteria	Euryarchaeota	Halobacteria	Unclassified	3793615	4360	99.95	0.98	64.11	2
2582580504	1	YES	Yes	Divergent	Haloterrigena jeotgali A29	Natrinema thermotolerans A29	Archaea	Halobacteriota	Halobacteria	Euryarchaeota	Halobacteria	Unclassified	4131621	4342	99.97	0.15	64.92	20
2534681901	1	YES	Yes	Divergent	Haloterrigena thermotolerans DSM 11522	Natrinema thermotolerans DSM 11552	Archaea	Halobacteriota	Halobacteria	Euryarchaeota	Halobacteria	Hypersaline	3895275	3910	99.27	0.1	65.39	68
3001699605	1	YES	Yes	Divergent	Origin of Prokaryotic Species: Haloarchaeal Genomes Sequencing Project	Natrinema versiforme BOL5-4	Archaea	Halobacteriota	Halobacteria	Euryarchaeota	Halobacteria	Hypersaline	4674473	4826	99.95	2.2	63	5
2728369221	1	YES	Yes	Divergent	Genomic Encyclopedia of Archaeal and Bacterial Type Strains, Phase II (KMG-II): from individual species to whole genera	Natronoarchaeum philippinense DSM 27208	Archaea	Halobacteriota	Halobacteria	Euryarchaeota	Halobacteria	Hypersaline	3164179	3354	95.64	0.25	65.16	11
8054660153	1	YES	Yes	Divergent	Natronoarchaeum rubrum GX48 genome sequencing	Natronoarchaeum rubrum GX48	Archaea	Halobacteriota	Halobacteria	Euryarchaeota	Halobacteria	Hypersaline	4032564	4155	95.98	10.22	66.35	15
8054601209	1	YES	Yes	Divergent	Natronobeatus ordinarius WLHSJ27 genome sequencing	Natronobeatus ordinarius WLHSJ27	Archaea	Halobacteriota	Halobacteria	Euryarchaeota	Halobacteria	Unclassified	4208668	4269	99.06	1.23	64.75	2
8057805285	1	YES	Yes	Divergent	Natronobiforma cellulositropha JCM 31939 genome sequencing	Natronobiforma cellulositropha JCM 31939	Archaea	Halobacteriota	Halobacteria	Euryarchaeota	Halobacteria	Non-marine Saline and Alkaline	3759489	3707	96.95	0.02	65.55	60
2554235477	1	YES	Yes	Divergent	Haloarchaeal genomes	Natronococcus amylolyticus DSM 10524	Archaea	Halobacteriota	Halobacteria	Euryarchaeota	Halobacteria	Non-marine Saline and Alkaline	4416525	4368	99.38	1.78	64.36	44
2554235493	1	YES	Yes	Divergent	Haloarchaeal genomes	Natronococcus jeotgali DSM 18795	Archaea	Halobacteriota	Halobacteria	Euryarchaeota	Halobacteria	Unclassified	4496185	4470	99.56	0.93	64.41	170
2506520044	1	YES	Yes	Divergent	A Genomic Encyclopedia of Bacteria and Archaea (GEBA)	Natronococcus occultus SP4, DSM 3396	Archaea	Halobacteriota	Halobacteria	Euryarchaeota	Halobacteria	Non-marine Saline and Alkaline	4314118	4376	99.95	1.17	64.66	3
3000939717	1	YES	Yes	Divergent	Natronococcus pandeyae LS1_42 genome sequencing	Natronococcus pandeyae LS1_42	Archaea	Halobacteriota	Halobacteria	Euryarchaeota	Halobacteria	Hypersaline	5316806	5346	99.34	4.65	63	50
8063254311	1	YES	Yes	Divergent	Natronococcus sp. JC468 genome sequencing	Natronococcus sp. JC468	Archaea	Halobacteriota	Halobacteria	Euryarchaeota	Halobacteria	Unclassified	4051652	4253	99.71	0.69	65.47	120
2529293002	1	YES	Yes	Divergent	Natronolimnobius innermongolicus JCM 12255	Natronolimnohabitans innermongolicus JCM 12255	Archaea	Halobacteriota	Halobacteria	Euryarchaeota	Halobacteria	Non-marine Saline and Alkaline	4588634	4449	99.23	3.27	64.29	121
2989180417	1	YES	Yes	Divergent	Genome Sequencing of Natronomonas halophila C90	Natronomonas halophila C90	Archaea	Halobacteriota	Halobacteria	Euryarchaeota	Halobacteria	Hypersaline	3211682	3468	99.88	2.03	64	1
2995217810	1	YES	Yes	Divergent	Natronorubrum aibiense 7-3	Natronorubrum aibiense 7-3	Archaea	Halobacteriota	Halobacteria	Euryarchaeota	Halobacteria	Hypersaline	4348483	4452	99.98	2.22	61	4
2554235474	1	YES	Yes	Divergent	Haloarchaeal genomes	Natronorubrum bangense JCM 10635	Archaea	Halobacteriota	Halobacteria	Euryarchaeota	Halobacteria	Non-marine Saline and Alkaline	4111275	4030	99.67	1.64	60.39	62
2554235497	1	YES	Yes	Divergent	Haloarchaeal genomes	Natronorubrum sulfidifaciens JCM 14089	Archaea	Halobacteriota	Halobacteria	Euryarchaeota	Halobacteria	Hypersaline	3460288	3474	97.83	0.42	61.78	63
2681812919	1	YES	Yes	Divergent	Genome sequencing of 100 strains of the haloalkaliphilic chemolithoautotrophic sulfur-oxidizing bacterium Thioalkalivibrio	Natronorubrum thiooxidans HArc-T	Archaea	Halobacteriota	Halobacteria	Euryarchaeota	Halobacteria	Hypersaline	4209793	4345	100	2.54	60.95	62
2994588711	1	YES	Yes	Divergent	Salinigranum salinum YJ-50-S2 genome sequencing	Salinigranum salinum YJ-50-S2	Archaea	Halobacteriota	Halobacteria	Euryarchaeota	Halobacteria	Hypersaline	4690830	4598	99.9	6.03	67	5
8054413294	1	YES	Yes	Divergent	Salinilacihabitans rarus AD-4 genome sequencing	Salinilacihabitans rarus AD-4	Archaea	Halobacteriota	Halobacteria	Euryarchaeota	Halobacteria	Hypersaline	3622565	3851	99.37	1.55	68.69	1
3000387643	1	YES	Yes	Divergent	Unclassified archaeon NEN8 genome sequencing	Unclassified archaeon NEN8	Archaea	Halobacteriota	Halobacteria	Euryarchaeota	Halobacteria	Hypersaline	3661127	3831	98.53	1.19	64	23
2554235461	1	YES	Yes	Colinear	Genome Sequence of Aeropyrum camini	Aeropyrum camini SY1, JCM 12091	Archaea	Thermoproteota	Thermoprotei_A	Thermoproteota	Thermoprotei	Hydrothermal vents	1595994	1695	99.93	0.49	56.73	1
2923402010	1	YES	Yes	Colinear	Aeropyrum pernix K1	Aeropyrum pernix K1	Archaea	Thermoproteota	Thermoprotei_A	Thermoproteota	Thermoprotei	Hydrothermal vents	1669696	1790	99.87	0.18	56.31	1
8063793929	1	YES	Yes	Colinear	Genome sequencing of Aeropyrum pernix YK1-12-2013	Aeropyrum pernix YK1-12-2013	Archaea	Thermoproteota	Thermoprotei_A	Thermoproteota	Thermoprotei	Hydrothermal vents	1601052	1829	99.14	0.5	56.48	144
643886196	1	YES	Yes	Colinear	CSP_788492, Haloalkaliphilic sulfate-, thiosulfate- and sulfur-reducing bacteria	Desulfonatronospira thiodismutans ASO3-1	Bacteria	Desulfobacterota	Desulfovibrionia	Thermodesulfobacteriota	Desulfovibrionia	Non-marine Saline and Alkaline	3971306	3791	97.65	0.15	51.33	53
2513237177	1	YES	Yes	Colinear	Fervidicoccus fontis Kam940	Fervidicoccus fontis Kam940	Archaea	Thermoproteota	Thermoprotei_A	Thermoproteota	Thermoprotei	Thermal springs	1319206	1430	99.93	0.03	37.47	1
640069314	1	YES	Yes	Colinear	Hyperthermus butylicus DSM 5456	Hyperthermus butylicus DSM 5456	Archaea	Thermoproteota	Thermoprotei_A	Thermoproteota	Thermoprotei	Sulfur-rich	1667163	1669	99.99	0.1	53.74	1
8083588711	1	YES	Yes	Colinear	Pyrodictiaceae archaeon YC29 genome sequencing	Pyrodictiaceae archaeon YC29	Archaea	Thermoproteota	Thermoprotei_A	Thermoproteota	Thermoprotei	Hydrothermal vents	2005174	2140	0	0	49.36	1
2811995048	1	YES	Yes	Colinear	Pyrodictium delaneyi hulk genome sequencing	Pyrodictium delaneyi hulk	Archaea	Thermoproteota	Thermoprotei_A	Thermoproteota	Thermoprotei	Hydrothermal vents	2042801	2150	99.95	1.15	53.88	9
2773858058	1	YES	Yes	Colinear	Pyrodictium delaneyi Su06	Pyrodictium delaneyi Su06	Archaea	Thermoproteota	Thermoprotei_A	Thermoproteota	Thermoprotei	Thermal springs	2023836	2150	99.98	0.3	53.91	1
2728369542	1	YES	Yes	Colinear	Pyrodictium occultum PL-19	Pyrodictium occultum PL-19 1	Archaea	Thermoproteota	Thermoprotei_A	Thermoproteota	Thermoprotei	Sulfur-rich	1621727	1727	99.77	0	63.5	2
637000010	1	YES	No	#N/A	Aquifex aeolicus VF5	Aquifex aeolicus VF5	Bacteria	Aquificota	Aquificae	Aquificota	Aquificia	Thermal springs	1590791	1613	99.98	0.44	43.3	2
2528311132	1	YES	No	#N/A	Archaeoglobus fulgidus DSM 8774	Archaeoglobus fulgidus 7324	Archaea	Halobacteriota	Archaeoglobi	Euryarchaeota	Archaeoglobi	Fossil fuel	2316287	2615	99.99	0.6	48.08	1
2588253768	1	YES	No	#N/A	Archaeoglobus fulgidus DSM 8774 Genome sequencing	Archaeoglobus fulgidus DSM 8774	Archaea	Halobacteriota	Archaeoglobi	Euryarchaeota	Archaeoglobi	Fossil fuel	2316287	2613	99.99	0.6	48.08	1
638154502	1	YES	No	#N/A	Archaeoglobus fulgidus VC-16, DSM 4304	Archaeoglobus fulgidus VC-16, DSM 4304	Archaea	Halobacteriota	Archaeoglobi	Euryarchaeota	Archaeoglobi	Hydrothermal vents	2178400	2519	99.99	0.13	48.58	1
8057292335	1	YES	No	#N/A	Archaeoglobus neptunius SE56 genome sequencing	Archaeoglobus neptunius SE56	Archaea	Halobacteriota	Archaeoglobi	Euryarchaeota	Archaeoglobi	Hydrothermal vents	2115826	2529	99.99	0.13	46.05	32
646311906	1	YES	No	#N/A	A Genomic Encyclopedia of Bacteria and Archaea (GEBA)	Archaeoglobus profundus Av18, DSM 5631	Archaea	Halobacteriota	Archaeoglobi	Euryarchaeota	Archaeoglobi	Hydrothermal vents	1563423	1911	99.97	0.09	42	2
2522125074	1	YES	No	#N/A	Archaeoglobus sulfaticallidus PM70-1, DSM 19444	Archaeoglobus sulfaticallidus PM70-1, DSM 19444	Archaea	Halobacteriota	Archaeoglobi	Euryarchaeota	Archaeoglobi	Unclassified	2076931	2300	99.73	0.46	43.24	1
2504136002	1	YES	No	#N/A	A Genomic Encyclopedia of Bacteria and Archaea (GEBA)	Archaeoglobus veneficus SNP6, DSM 11195	Archaea	Halobacteriota	Archaeoglobi	Euryarchaeota	Archaeoglobi	Hydrothermal vents	1901943	2194	99.99	0.17	47.05	1
2751185666	1	YES	No	#N/A	Complete genome sequence of Thermodesulfobacteraceae bacterium strain TF1	Caldimicrobium thiodismutans TF1	Bacteria	Desulfobacterota	Thermodesulfobacteria	Thermodesulfobacteriota	Thermodesulfobacteria	Thermal springs	1814952	1826	100	0.16	38.3	1
642555116	1	YES	No	#N/A	Candidatus Kuenenia stuttgartiensis	Candidatus Kuenenia stuttgartiensis	Bacteria	Planctomycetota	Brocadiia	Planctomycetota	Candidatus Brocadiia	Unclassified	4218325	4709	100	0.14	40.99	5
2814123084	1	YES	No	#N/A	Candidatus Kuenenia stuttgartiensis MBR1 genome sequencing	Candidatus Kuenenia stuttgartiensis MBR1	Bacteria	Planctomycetota	Brocadiia	Planctomycetota	Candidatus Brocadiia	Unclassified	4406153	4121	99.97	0.8	41.09	1
2617271069	1	YES	No	#N/A	Nitrate-driven anaerobic oxidation of methane reactor Metagenome	Candidatus Methanoperedens nitroreducens ANME-2d	Archaea	Halobacteriota	Methanosarcinia	Euryarchaeota	Methanomicrobia	Sulfur-rich	3203386	3456	99.73	3.63	43.22	10
2518645528	1	YES	No	#N/A	2D genome	Candidatus Methanoperedens nitroreducens ANME-2d (ANME_V9_SC)	Archaea	Halobacteriota	Methanosarcinia	Euryarchaeota	Methanomicrobia	Unclassified	3261340	3553	99.75	3.58	43.15	4
646564534	1	YES	No	#N/A	Comparative genomics of the Archaea	Ferroglobus placidus AEDII12DO, DSM 10642	Archaea	Halobacteriota	Archaeoglobi	Euryarchaeota	Archaeoglobi	Hydrothermal vents	2196266	2622	99.98	0.06	44.14	1
8001515029	1	YES	No	#N/A	Geoglobus acetivorans SBH6 genome sequencing	Geoglobus acetivorans SBH6	Archaea	Halobacteriota	Archaeoglobi	Euryarchaeota	Archaeoglobi	Hydrothermal vents	1901114	2279	99.99	0.34	47	12
2808606696	1	YES	No	#N/A	Geoglobus ahangari 234	Geoglobus ahangari 234	Archaea	Halobacteriota	Archaeoglobi	Euryarchaeota	Archaeoglobi	Hydrothermal vents	1770093	2080	99.99	0.05	53.11	1
2582580505	1	YES	No	#N/A	Haladaptatus cibarius D43	Haladaptatus cibarius D43	Archaea	Halobacteriota	Halobacteria	Euryarchaeota	Halobacteria	Unclassified	3926724	4149	99.97	0.83	57.76	13
2681812914	1	YES	No	#N/A	Genomic Encyclopedia of Type Strains, Phase III (KMG-III): the genomes of soil and plant-associated and newly described type strains	Haladaptatus litoreus CGMCC 1.7737	Archaea	Halobacteriota	Halobacteria	Euryarchaeota	Halobacteria	Hypersaline	4671707	5136	100	6.64	56.99	11
2698536698	1	YES	No	#N/A	Genomic Encyclopedia of Archaeal and Bacterial Type Strains, Phase II (KMG-II): from individual species to whole genera	Haladaptatus paucihalophilus DSM 18195	Archaea	Halobacteriota	Halobacteria	Euryarchaeota	Halobacteria	Sulfur-rich	4283698	4455	99.96	2.81	61.82	14
2516653072	1	YES	No	#N/A	Completing the genomic survey of haloarchaeal genomes (revised), part 1	Haladaptatus paucihalophilus DX253	Archaea	Halobacteriota	Halobacteria	Euryarchaeota	Halobacteria	Sulfur-rich	4317540	4489	99.95	2.52	61.77	6
8064863149	1	NO	No	#N/A	Haladaptatus salinisoli PSR8 genome sequencing	Haladaptatus salinisoli PSR8	Archaea	Halobacteriota	Halobacteria	Euryarchaeota	Halobacteria	Saline	5035265	5359	99.96	5.66	62.12	8
2690315686	1	YES	No	#N/A	Haladaptatus sp. R4 genome sequencing	Haladaptatus sp. R4	Archaea	Halobacteriota	Halobacteria	Euryarchaeota	Halobacteria	Hypersaline	4891005	5410	96.56	4.38	60.18	25
2728369538	4	YES	No	#N/A	Haladaptatus sp. W1 W1 Genome sequencing	Haladaptatus sp. W1	Archaea	Halobacteriota	Halobacteria	Euryarchaeota	Halobacteria	Saline	5189880	5886	98.82	7.62	60.32	417
2554235466	1	YES	No	#N/A	Halobiforma nitratireducens JCM 10879	Halobiforma nitratireducens JCM 10879	Archaea	Halobacteriota	Halobacteria	Euryarchaeota	Halobacteria	Non-marine Saline and Alkaline	3688747	3578	84.88	0.17	63.72	205
2609460336	1	NO	No	#N/A	Haloferax alexandrinus genome	Haloferax alexandrinus Arc-Hr	Archaea	Halobacteriota	Halobacteria	Euryarchaeota	Halobacteria	Mammal	3893567	3893	99.8	0.76	66	10
2554235481	1	NO	No	#N/A	Haloarchaeal genomes	Haloferax alexandrinus JCM 10717	Archaea	Halobacteriota	Halobacteria	Euryarchaeota	Halobacteria	Hypersaline	3649262	3684	99.54	1.34	66.3	36
2508501014	1	NO	No	#N/A	Haloferax denitrificans S1, ATCC 35960	Haloferax denitrificans S1	Archaea	Halobacteriota	Halobacteria	Euryarchaeota	Halobacteria	Hypersaline	3848468	3867	99.92	1.35	66.27	32
2554235478	1	NO	No	#N/A	Haloarchaeal genomes	Haloferax elongans ATCC BAA-1513	Archaea	Halobacteriota	Halobacteria	Euryarchaeota	Halobacteria	Saline	3952136	3903	99.77	1.31	61.15	27
2728369535	1	NO	No	#N/A	Haloferax gibbonsii ARA6 Complete Genome	Haloferax gibbonsii ARA6	Archaea	Halobacteriota	Halobacteria	Euryarchaeota	Halobacteria	Hypersaline	3918454	3980	99.6	0.66	66.2	5
2554235501	1	NO	No	#N/A	Haloarchaeal genomes	Haloferax gibbonsii ATCC 33959	Archaea	Halobacteriota	Halobacteria	Euryarchaeota	Halobacteria	Hypersaline	4057322	4003	99.95	1.19	65.85	30
2639762639	1	NO	No	#N/A	Deep subsurface shale carbon reservoir microbial communities from Ohio and West Virginia, USA	Haloferax larsenii CDM_5	Archaea	Halobacteriota	Halobacteria	Euryarchaeota	Halobacteria	Hypersaline	3894077	4022	99.75	0.64	61.63	24
2554235500	1	NO	No	#N/A	Haloarchaeal genomes	Haloferax larsenii JCM 13917	Archaea	Halobacteriota	Halobacteria	Euryarchaeota	Halobacteria	Hypersaline	3697948	3684	99.83	0.76	62.04	36
8055638873	1	NO	No	#N/A	Haloferax larsenii NCIM 5678 genome sequencing	Haloferax larsenii NCIM 5678	Archaea	Halobacteriota	Halobacteria	Euryarchaeota	Halobacteria	Hypersaline	3720723	3870	99.86	0.32	62.09	3
3002713209	1	NO	No	#N/A	Genome Sequencing of Haloferax litoreum MBLA0076	Haloferax litoreum MBLA0076	Archaea	Halobacteriota	Halobacteria	Euryarchaeota	Halobacteria	Saline	3561692	3725	97.75	0.17	62	3
2554235494	1	NO	No	#N/A	Haloarchaeal genomes	Haloferax lucentense DSM 14919	Archaea	Halobacteriota	Halobacteria	Euryarchaeota	Halobacteria	Hypersaline	3619064	3689	99.69	1.45	66.39	33
8058061985	1	NO	No	#N/A	Haloferax lucentense SVX82 genome sequencing	Haloferax lucentense SVX82	Archaea	Halobacteriota	Halobacteria	Euryarchaeota	Halobacteria	Unclassified	3784795	3879	99.56	1.44	65.91	4
3002709584	1	NO	No	#N/A	Haloferax marinisediminis MBLA0077 genome sequencing	Haloferax marinisediminis MBLA0077	Archaea	Halobacteriota	Halobacteria	Euryarchaeota	Halobacteria	Marine Sediment	3487106	3620	95.21	1.29	61	6
3002705975	1	NO	No	#N/A	Haloferax marinum MBLA0078 genome sequencing	Haloferax marinum MBLA0078	Archaea	Halobacteriota	Halobacteria	Euryarchaeota	Halobacteria	Saline	3480702	3604	94.41	0.52	61	3
2690315684	1	NO	No	#N/A	Haloferax marisrubri SB3 genome sequencing	Haloferax marisrubri SB3	Archaea	Halobacteriota	Halobacteria	Euryarchaeota	Halobacteria	Hypersaline	3895853	3962	98.77	0.21	65.67	49
2681813044	1	NO	No	#N/A	Cuture of halophilic archaea and bacteria from human gut - URMITE	Haloferax massiliensis Arc-Hr	Archaea	Halobacteriota	Halobacteria	Euryarchaeota	Halobacteria	Mammal	4015175	4128	99.72	1.84	66.34	8
8067994556	1	NO	No	#N/A	A unified sequence catalogue of the human gut microbiome	Haloferax massiliensis MGYG-HGUT-01639	Archaea	Halobacteriota	Halobacteria	Euryarchaeota	Halobacteria	Mammal	4015175	4049	99.73	1.84	66.34	8
2576861458	1	NO	No	#N/A	Haloferax mediterranei ATCC 33500	Haloferax mediterranei R-4	Archaea	Halobacteriota	Halobacteria	Euryarchaeota	Halobacteria	Hypersaline	3906699	3650	95.07	0.27	60.26	4
2529293244	1	NO	No	#N/A	Haloferax mucosum ATCC BAA-1512	Haloferax mucosum PA12	Archaea	Halobacteriota	Halobacteria	Euryarchaeota	Halobacteria	Saline	3368982	3449	98.28	0.11	61.85	20
2756170193	1	NO	No	#N/A	Characterization of novel CO-oxidizing extreme halophiles	Haloferax namakaokahaiae Mke2.3	Archaea	Halobacteriota	Halobacteria	Euryarchaeota	Halobacteria	Marine Sediment	3567354	3733	99.79	0.08	61.72	8
2554235499	1	NO	No	#N/A	Haloarchaeal genomes	Haloferax prahovense TL6	Archaea	Halobacteriota	Halobacteria	Euryarchaeota	Halobacteria	Saline	3998799	3967	98.63	0.96	65.69	58
2690315685	1	NO	No	#N/A	Haloferax sp. SB29 genome sequencing	Haloferax profundi SB29	Archaea	Halobacteriota	Halobacteria	Euryarchaeota	Halobacteria	Hypersaline	3697243	4081	95.19	0.84	61.07	445
8101035451	1	NO	No	#N/A	Genome Sequencing of Haloferax sp. AS1	Haloferax sp. AS1	Archaea	Halobacteriota	Halobacteria	Euryarchaeota	Halobacteria	Unclassified	3778087	3853	0	0	66.13	3
2904966872	1	NO	No	#N/A	Genome of Haloferax strains isolated from high-salt tide-pools	Haloferax sp. Atlit-105R	Archaea	Halobacteriota	Halobacteria	Euryarchaeota	Halobacteria	Saline	3888545	4042	99.94	1.44	66	69
2904970915	1	NO	No	#N/A	Genome of Haloferax strains isolated from high-salt tide-pools	Haloferax sp. Atlit-109R	Archaea	Halobacteriota	Halobacteria	Euryarchaeota	Halobacteria	Saline	3879374	4026	99.92	1.23	65.99	49
2905004242	1	NO	No	#N/A	Genome of Haloferax strains isolated from high-salt tide-pools	Haloferax sp. Atlit-10N	Archaea	Halobacteriota	Halobacteria	Euryarchaeota	Halobacteria	Saline	4261349	4507	99.7	3.54	65.3	205
2904991991	1	NO	No	#N/A	Genome of Haloferax strains isolated from high-salt tide-pools	Haloferax sp. Atlit-12N	Archaea	Halobacteriota	Halobacteria	Euryarchaeota	Halobacteria	Saline	4012076	4208	99.85	1.77	65.44	104
2904996200	1	NO	No	#N/A	Genome of Haloferax strains isolated from high-salt tide-pools	Haloferax sp. Atlit-16N	Archaea	Halobacteriota	Halobacteria	Euryarchaeota	Halobacteria	Saline	3938222	4051	99.84	1.35	65.97	50
2904979300	1	NO	No	#N/A	Genome of Haloferax strains isolated from high-salt tide-pools	Haloferax sp. Atlit-19N	Archaea	Halobacteriota	Halobacteria	Euryarchaeota	Halobacteria	Saline	4019651	4171	99.58	1.72	65.54	167
2905008750	1	NO	No	#N/A	Genome of Haloferax strains isolated from high-salt tide-pools	Haloferax sp. Atlit-24N	Archaea	Halobacteriota	Halobacteria	Euryarchaeota	Halobacteria	Saline	3884197	4030	99.94	1.2	65.97	58
2905000252	1	NO	No	#N/A	Genome of Haloferax strains isolated from high-salt tide-pools	Haloferax sp. Atlit-47N	Archaea	Halobacteriota	Halobacteria	Euryarchaeota	Halobacteria	Saline	3813557	3989	99.93	1.21	66.06	116
2904988286	1	NO	No	#N/A	Genome of Haloferax strains isolated from high-salt tide-pools	Haloferax sp. Atlit-48N	Archaea	Halobacteriota	Halobacteria	Euryarchaeota	Halobacteria	Saline	3620173	3704	91.33	0.51	65.86	39
2904974942	1	NO	No	#N/A	Genome of Haloferax strains isolated from high-salt tide-pools	Haloferax sp. Atlit-4N	Archaea	Halobacteriota	Halobacteria	Euryarchaeota	Halobacteria	Saline	4176213	4357	99.89	1.15	65.44	142
2904983472	1	YES	No	#N/A	Genome of Haloferax strains isolated from high-salt tide-pools	Haloferax sp. Atlit-6N	Archaea	Halobacteriota	Halobacteria	Euryarchaeota	Halobacteria	Saline	4366214	4813	99.88	2.52	65.44	446
2537561593	1	NO	No	#N/A	Haloferax sp. BAB2207	Haloferax sp. BAB-2207 BAB2207	Archaea	Halobacteriota	Halobacteria	Euryarchaeota	Halobacteria	Unclassified	3744707	4134	87.12	0.6	65.79	777
8101039309	1	NO	No	#N/A	Haloferax sp. CBA1148 genome sequencing	Haloferax sp. CBA1148	Archaea	Halobacteriota	Halobacteria	Euryarchaeota	Halobacteria	Hypersaline	3561692	3725	0	0	61.69	3
8101043039	1	NO	No	#N/A	Haloferax sp. CBA1149 genome sequencing	Haloferax sp. CBA1149	Archaea	Halobacteriota	Halobacteria	Euryarchaeota	Halobacteria	Hypersaline	3487106	3620	0	0	60.79	6
8101046664	1	NO	No	#N/A	Haloferax sp. CBA1150 genome sequencing	Haloferax sp. CBA1150	Archaea	Halobacteriota	Halobacteria	Euryarchaeota	Halobacteria	Hypersaline	3480702	3604	0	0	61.06	3
2537561867	1	NO	No	#N/A	Haloferax sp. ATCC BAA-644	Haloferax sp. GUBF-1, ATCC BAA-644	Archaea	Halobacteriota	Halobacteria	Euryarchaeota	Halobacteria	Hypersaline	3587033	3601	99.16	0.53	66.66	38
2537561868	1	NO	No	#N/A	Haloferax sp. ATCC BAA-645	Haloferax sp. GUBF-2, ATCC BAA-645	Archaea	Halobacteriota	Halobacteria	Euryarchaeota	Halobacteria	Hypersaline	3598205	3612	99.81	0.4	66.65	41
2537561864	1	NO	No	#N/A	Haloferax sp. ATCC BAA-646	Haloferax sp. GUBF-3	Archaea	Halobacteriota	Halobacteria	Euryarchaeota	Halobacteria	Hypersaline	3609529	3626	99.26	0.43	66.63	48
8072091364	1	NO	No	#N/A	Haloferax sp. KTX1 genome sequencing	Haloferax sp. KTX1	Archaea	Halobacteriota	Halobacteria	Euryarchaeota	Halobacteria	Hypersaline	4288148	4649	99.27	3.9	65.9	388
2681813380	1	NO	No	#N/A	Haloferax sp. Q22 Genome sequencing and assembly	Haloferax sp. Q22	Archaea	Halobacteriota	Halobacteria	Euryarchaeota	Halobacteria	Hypersaline	3977555	4089	99.89	1.18	65.06	56
8112497867	1	NO	No	#N/A	De novo sequencing and analysis for CCM strains in GCM 10K project	Haloferax sulfurifontis CCM 7217	Archaea	Halobacteriota	Halobacteria	Euryarchaeota	Halobacteria	Sulfur-rich	3878884	4016	0	0	66.14	21
2508501015	1	NO	No	#N/A	Haloferax sulfurifontis M6, ATCC BAA-897	Haloferax sulfurifontis M6	Archaea	Halobacteriota	Halobacteria	Euryarchaeota	Halobacteria	Sulfur-rich	3816558	3915	99.49	0.93	66.3	28
2529293123	1	NO	No	#N/A	Haloferax volcanii DS2	Haloferax volcanii DS2	Archaea	Halobacteriota	Halobacteria	Euryarchaeota	Halobacteria	Saline	3866754	3938	99.38	0.12	65.77	119
646564536	1	NO	No	#N/A	Haloferax volcanii DS2, ATCC 29605	Haloferax volcanii DS2, ATCC 29605	Archaea	Halobacteriota	Halobacteria	Euryarchaeota	Halobacteria	Saline	4012900	4064	99.96	0.31	65.48	5
2617270895	1	YES	No	#N/A	Genomic Encyclopedia of Type Strains, Phase III (KMG-III): the genomes of soil and plant-associated and newly described type strains	Halogeometricum limi CGMCC 1.8711	Archaea	Halobacteriota	Halobacteria	Euryarchaeota	Halobacteria	Hypersaline	3616269	3685	99.87	1.07	65.85	8
2554235507	1	NO	No	#N/A	Haloarchaeal genomes	Halogeometricum pallidum JCM 14848	Archaea	Halobacteriota	Halobacteria	Euryarchaeota	Halobacteria	Sulfur-rich	4384515	4296	99.96	3.02	65.65	45
2617270920	1	NO	No	#N/A	Genomic Encyclopedia of Type Strains, Phase III (KMG-III): the genomes of soil and plant-associated and newly described type strains	Halogeometricum rufum CGMCC 1.7736	Archaea	Halobacteriota	Halobacteria	Euryarchaeota	Halobacteria	Hypersaline	4187125	4256	99.86	2.53	67.65	7
8064034592	1	NO	No	#N/A	Genomic analyses of microbes isolated from kimchi and ingerdients	Halogeometricum sp. CBA1124	Archaea	Halobacteriota	Halobacteria	Euryarchaeota	Halobacteria	Hypersaline	4095662	5136	77.04	1.07	66.8	385
2988925125	1	YES	No	#N/A	Genome Sequencing of Haloglomus irregulare F16-60	Haloglomus irregulare F16-60	Archaea	Halobacteriota	Halobacteria	Euryarchaeota	Halobacteria	Hypersaline	4004362	4167	99.18	1.21	68	53
2619618938	1	NO	No	#N/A	Genomic Encyclopedia of Type Strains, Phase III (KMG-III): the genomes of soil and plant-associated and newly described type strains	Haloplanus aerogenes CGMCC 1.10124	Archaea	Halobacteriota	Halobacteria	Euryarchaeota	Halobacteria	Hypersaline	3507307	3702	99.91	1.02	65.68	16
2914730251	1	NO	No	#N/A	Haloplanus aerogenes JCM 16430 genome sequencing	Haloplanus aerogenes JCM 16430	Archaea	Halobacteriota	Halobacteria	Euryarchaeota	Halobacteria	Hypersaline	3503092	3721	99.94	1.14	65.68	2
2517287030	1	NO	No	#N/A	Continuation of the Genomic Encyclopedia of Bacteria and Archaea pilot project (GEBA)	Haloplanus natans DSM 17983	Archaea	Halobacteriota	Halobacteria	Euryarchaeota	Halobacteria	Hypersaline	3797935	4173	99.93	1.9	65.01	8
2989230917	1	NO	No	#N/A	Haloplanus sp. CBA1112 genome sequencing	Haloplanus rubicundus CBA1112	Archaea	Halobacteriota	Halobacteria	Euryarchaeota	Halobacteria	Hypersaline	3773640	4019	99.95	3.68	66	3
2995002564	1	NO	No	#N/A	Haloplanus salinus JCM 18368 genome sequencing	Haloplanus salinus JCM 18368	Archaea	Halobacteriota	Halobacteria	Euryarchaeota	Halobacteria	Hypersaline	3549098	3771	99.92	0.96	66	4
8062929109	1	NO	No	#N/A	Haloprofundus halobius SEDH52 genome sequencing	Haloprofundus halobius SEDH52	Archaea	Halobacteriota	Halobacteria	Euryarchaeota	Halobacteria	Hypersaline	3947132	4157	99.5	0.84	64.05	5
2914590943	1	NO	No	#N/A	Haloprofundus sp. NK23 genome sequencing	Haloprofundus halophilus NK23	Archaea	Halobacteriota	Halobacteria	Euryarchaeota	Halobacteria	Saline	3473342	3603	99.34	0.13	65.29	6
2690315683	1	NO	No	#N/A	Haloprofundus marisrubri SB9 genome sequencing	Haloprofundus marisrubri SB9	Archaea	Halobacteriota	Halobacteria	Euryarchaeota	Halobacteria	Hypersaline	3924651	4083	99.8	0.49	62.54	27
8062933271	1	NO	No	#N/A	Haloprofundus salilacus Gai1-5 Genome sequencing	Haloprofundus salilacus Gai1-5	Archaea	Halobacteriota	Halobacteria	Euryarchaeota	Halobacteria	Hypersaline	3727714	3868	99.59	0.43	63.79	2
8062937144	1	NO	No	#N/A	Haloprofundus salinisoli SQT7-1 genome sequencing	Haloprofundus salinisoli SQT7-1	Archaea	Halobacteriota	Halobacteria	Euryarchaeota	Halobacteria	Saline	3421753	3600	99.02	0.16	64.53	3
2828886851	1	NO	No	#N/A	Whole genome sequencing of Haloprofundus sp. MHR1	Haloprofundus sp. MHR1	Archaea	Halobacteriota	Halobacteria	Euryarchaeota	Halobacteria	Sediment	3051700	3193	93.55	0	65.63	1
8057412451	1	NO	No	#N/A	Halorarius halobius ZY10 genome sequencing	Halorarius halobius ZY10	Archaea	Halobacteriota	Halobacteria	Euryarchaeota	Halobacteria	Hypersaline	4399335	4616	99.97	6.7	66.82	5
8054596762	1	NO	No	#N/A	Halorarius litoreus BND22 genome sequencing	Halorarius litoreus BND22	Archaea	Halobacteriota	Halobacteria	Euryarchaeota	Halobacteria	Non-marine Saline and Alkaline	4167635	4442	99.85	5.86	66.57	2
2654588040	1	YES	No	#N/A	Halorhabdus tiamatea: Complete genome sequencing	Halorhabdus tiamatea SARL4B	Archaea	Halobacteriota	Halobacteria	Euryarchaeota	Halobacteria	Hypersaline	3146160	3286	99.99	0.54	62.74	2
644736373	1	YES	No	#N/A	A Genomic Encyclopedia of Bacteria and Archaea (GEBA)	Halorhabdus utahensis AX-2, DSM 12940	Archaea	Halobacteriota	Halobacteria	Euryarchaeota	Halobacteria	Hypersaline	3116795	3076	99.99	0.52	62.9	1
2994938916	1	YES	No	#N/A	Draft genomes of anoxygenic phototrophic bacteria	Halorhodospira abdelmalekii DSM 2110	Bacteria	Pseudomonadota	Gammaproteobacteria	Pseudomonadota	Gammaproteobacteria	Non-marine Saline and Alkaline	3090835	2918	99.99	0.29	63	158
8001706708	1	YES	No	#N/A	Draft genomes of anoxygenic phototrophic bacteria	Halorhodospira halochloris DSM 1059	Bacteria	Pseudomonadota	Gammaproteobacteria	Pseudomonadota	Gammaproteobacteria	Unclassified	2791376	2862	99.96	0.31	56	85
8098911287	1	YES	No	#N/A	Draft genomes of anoxygenic phototrophic bacteria	Halorhodospira halophila IM 9630	Bacteria	Pseudomonadota	Gammaproteobacteria	Pseudomonadota	Gammaproteobacteria	Non-marine Saline and Alkaline	2682090	2580	0	0	67.95	45
8098908646	1	YES	No	#N/A	Draft genomes of anoxygenic phototrophic bacteria	Halorhodospira halophila IM9620	Bacteria	Pseudomonadota	Gammaproteobacteria	Pseudomonadota	Gammaproteobacteria	Non-marine Saline and Alkaline	2703685	2636	0	0	68.43	99
8001653307	1	YES	No	#N/A	Draft genomes of anoxygenic phototrophic bacteria	Halorhodospira halophila IM9626	Bacteria	Pseudomonadota	Gammaproteobacteria	Pseudomonadota	Gammaproteobacteria	Non-marine Saline and Alkaline	2857375	2772	99.88	0.11	68	45
639633026	1	YES	No	#N/A	Halorhodospira halophila	Halorhodospira halophila SL1	Bacteria	Pseudomonadota	Gammaproteobacteria	Pseudomonadota	Gammaproteobacteria	Non-marine Saline and Alkaline	2678452	2470	100	0.06	67.98	1
8062235528	1	NO	No	#N/A	Halorubellus salinus GX3 genome sequencing	Halorubellus salinus GX3	Archaea	Halobacteriota	Halobacteria	Euryarchaeota	Halobacteria	Saline	4065184	4069	99.72	1.5	67.95	14
3001289820	1	NO	No	#N/A	Halorussus halophilus ZS-3 genome sequencing	Halorussus halophilus ZS-3	Archaea	Halobacteriota	Halobacteria	Euryarchaeota	Halobacteria	Hypersaline	4450731	4591	99.98	1.94	62	4
2994922609	1	YES	No	#N/A	Halorussus ruber YC25 genome sequencing	Halorussus ruber YC25	Archaea	Halobacteriota	Halobacteria	Euryarchaeota	Halobacteria	Hypersaline	4318307	4475	99.98	4.2	64	31
3000395124	1	YES	No	#N/A	Halorussus salinisoli LT46 genome sequencing	Halorussus salinisoli LT46	Archaea	Halobacteriota	Halobacteria	Euryarchaeota	Halobacteria	Hypersaline	5154608	5163	100	9.15	63	17
2994917751	1	NO	No	#N/A	Halorussus salinus YJ-37-H genome sequencing	Halorussus salinus YJ-37-H	Archaea	Halobacteriota	Halobacteria	Euryarchaeota	Halobacteria	Hypersaline	4753237	4853	100	4.09	65	11
2531839487	1	YES	No	#N/A	Halosimplex carlsbadense 2-9-1	Halosimplex carlsbadense 2-9-1	Archaea	Halobacteriota	Halobacteria	Euryarchaeota	Halobacteria	Hypersaline	4694889	4505	99.97	4.88	67.67	50
2995026092	1	YES	No	#N/A	Halosimplex litoreum YGH94	Halosimplex litoreum YGH94	Archaea	Halobacteriota	Halobacteria	Euryarchaeota	Halobacteria	Unclassified	4158049	4160	99.8	1.88	68	1
2808606450	1	YES	No	#N/A	HARCHT-AARCHT-HARCEL-AARCEL haloarchaea	Halosimplex sp. HArcel2 v. 1	Archaea	Halobacteriota	Halobacteria	Euryarchaeota	Halobacteria	Hypersaline	4572180	4633	99.96	3.49	68.31	68
2728369262	1	YES	No	#N/A	Genomic Encyclopedia of Archaeal and Bacterial Type Strains, Phase II (KMG-II): from individual species to whole genera	Hydrogenobacter hydrogenophilus DSM 2913	Bacteria	Aquificota	Aquificae	Aquificota	Aquificia	Thermal springs	1601489	1763	99.99	0.19	41.51	20
2506210035	1	NO	No	#N/A	Hydrogenobaculum Population Genomics	Hydrogenobaculum sp. 3684	Bacteria	Aquificota	Aquificae	Aquificota	Aquificia	Thermal springs	1552775	1667	100	0.17	34.75	1
2506210034	1	NO	No	#N/A	Hydrogenobaculum Population Genomics	Hydrogenobaculum sp. HO	Bacteria	Aquificota	Aquificae	Aquificota	Aquificia	Thermal springs	1552931	1672	100	0.21	34.75	1
2505679071	1	NO	No	#N/A	Hydrogenobaculum Population Genomics	Hydrogenobaculum sp. SHO	Bacteria	Aquificota	Aquificae	Aquificota	Aquificia	Unclassified	1552607	1670	100	0.2	34.75	1
2507262044	1	NO	No	#N/A	Hydrogenobaculum Population Genomics	Hydrogenobaculum sp. SN	Bacteria	Aquificota	Aquificae	Aquificota	Aquificia	Unclassified	1552931	1663	100	0.19	34.75	1
2510461075	1	NO	No	#N/A	Hydrogenobaculum Population Genomics	Hydrogenobaculum sp. SO	Bacteria	Aquificota	Aquificae	Aquificota	Aquificia	Unclassified	1539479	1662	100	0.25	34.76	3
642555132	1	NO	No	#N/A	Obsidian Hot Spring Microbial Community Genomics	Hydrogenobaculum sp. Y04AAS1	Bacteria	Aquificota	Aquificae	Aquificota	Aquificia	Thermal springs	1559514	1691	100	0.2	34.85	1
640753029	1	YES	No	#N/A	Ignicoccus hospitalis KIN4/I	Ignicoccus hospitalis KIN4/I, DSM 18386	Archaea	Thermoproteota	Thermoprotei_A	Thermoproteota	Thermoprotei	Hydrothermal vents	1297538	1496	99.91	0.21	56.52	1
8055680352	1	YES	No	#N/A	Kuenenia stuttgartiensis CSTR1 genome sequencing	Kuenenia stuttgartiensis CSTR1	Bacteria	Planctomycetota	Brocadiia	Planctomycetota	Candidatus Brocadiia	Unclassified	4334932	4082	99.99	0.76	41.03	1
2913520121	1	YES	No	#N/A	Genomic Encyclopedia of Type Strains, Phase IV (KMG-IV): sequencing the most valuable type-strain genomes for metagenomic binning, comparative biology and taxonomic classification	Methanobacterium aggregans DSM 29428	Archaea	Methanobacteriota	Methanobacteria	Euryarchaeota	Methanobacteria	Unclassified	2347771	2344	99.88	0.2	38.14	16
8055140161	1	YES	No	#N/A	Microbial community from the Prony Hydrothermal Field and related strains: Genome sequencing and assembly	Methanobacterium alcaliphilum DSM 3459	Archaea	Methanobacteriota	Methanobacteria	Euryarchaeota	Methanobacteria	Non-marine Saline and Alkaline	2359936	2456	99.99	0.37	33.4	65
3001940787	1	YES	No	#N/A	Microbial community from the Prony Hydrothermal Field and related strains: Genome sequencing and assembly	Methanobacterium alkalithermotolerans MethCAN	Archaea	Methanobacteriota	Methanobacteria	Euryarchaeota	Methanobacteria	Thermal springs	2187077	2235	99.96	0.03	36	1
2574179771	1	YES	No	#N/A	Genomic biology of novel permafrost methanogens: Methanobacterium veterum and M. arcticum	Methanobacterium arcticum M2, DSM 19844	Archaea	Methanobacteriota	Methanobacteria	Euryarchaeota	Methanobacteria	Unclassified	3393923	3349	99.99	2.58	33.17	35
2791355014	1	YES	No	#N/A	Methanobacterium bryantii M.o.H. genome sequencing	Methanobacterium bryantii M.o.H.	Archaea	Methanobacteriota	Methanobacteria	Euryarchaeota	Methanobacteria	Unclassified	3459568	3367	100	3.96	33.18	24
2728369539	1	YES	No	#N/A	Complete genome of Methanobacterium congolense Buetzberg	Methanobacterium congolense Buetzberg	Archaea	Methanobacteriota	Methanobacteria	Euryarchaeota	Methanobacteria	Unclassified	2469575	2430	99.98	0.21	38.49	2
8046356531	1	YES	No	#N/A	De novo sequencing and analysis for NBRC strains in GCM 10K project	Methanobacterium ferruginis NBRC 105197	Archaea	Methanobacteriota	Methanobacteria	Euryarchaeota	Methanobacteria	Saline	2803797	3078	94.38	3.27	37	1
2630968343	1	YES	No	#N/A	Methanobacterium formicicum BRM9	Methanobacterium formicicum BRM9	Archaea	Methanobacteriota	Methanobacteria	Euryarchaeota	Methanobacteria	Mammal	2449987	2452	99.95	0.32	41.34	1
2645727909	1	YES	No	#N/A	Methanobacterium formicium DSM1535	Methanobacterium formicicum DSM 1535	Archaea	Methanobacteriota	Methanobacteria	Euryarchaeota	Methanobacteria	Unclassified	2478074	2459	99.89	0.08	41.23	1
2519899733	1	YES	No	#N/A	Methanobacterium formicicum DSM 3637	Methanobacterium formicicum DSM 3637	Archaea	Methanobacteriota	Methanobacteria	Euryarchaeota	Methanobacteria	Unclassified	2684267	2568	99.89	0.42	38.02	28
2681813006	1	YES	No	#N/A	Genome sequencing of Methanobacterium formicicum JCM 10132	Methanobacterium formicicum JCM 10132	Archaea	Methanobacteriota	Methanobacteria	Euryarchaeota	Methanobacteria	Unclassified	2437688	3856	66.18	2.36	41.29	71
2684622658	1	YES	No	#N/A	Complete genome sequence of Methanobacterium formicicum Mb9	Methanobacterium formicicum Mb91	Archaea	Methanobacteriota	Methanobacteria	Euryarchaeota	Methanobacteria	Unclassified	2494510	2469	99.97	0.43	41.14	1
650716052	1	YES	No	#N/A	Genome sequencing and comparison of novel methanogens from peatlands and bioreactors	Methanobacterium lacus AL-21	Archaea	Methanobacteriota	Methanobacteria	Euryarchaeota	Methanobacteria	Unclassified	2583753	2584	99.97	0.22	35.83	1
2913351602	1	YES	No	#N/A	Genomic Encyclopedia of Type Strains, Phase IV (KMG-IV): sequencing the most valuable type-strain genomes for metagenomic binning, comparative biology and taxonomic classification	Methanobacterium oryzae DSM 11106	Archaea	Methanobacteriota	Methanobacteria	Euryarchaeota	Methanobacteria	Unclassified	2449774	2633	99.99	0.51	31.4	6
650716053	1	YES	No	#N/A	Genome sequencing and comparison of novel methanogens from peatlands and bioreactors	Methanobacterium paludis SWAN-1	Archaea	Methanobacteriota	Methanobacteria	Euryarchaeota	Methanobacteria	Unclassified	2546541	2500	99.99	0.3	35.73	1
2913397459	1	YES	No	#N/A	Genomic Encyclopedia of Type Strains, Phase IV (KMG-IV): sequencing the most valuable type-strain genomes for metagenomic binning, comparative biology and taxonomic classification	Methanobacterium petrolearium DSM 22353	Archaea	Methanobacteriota	Methanobacteria	Euryarchaeota	Methanobacteria	Fossil fuel	2468550	2455	99.9	0.89	37.77	26
8089670261	1	YES	No	#N/A	De novo sequencing and analysis for NBRC strains in GCM 10K project	Methanobacterium petrolearium NBRC 105198	Archaea	Methanobacteriota	Methanobacteria	Euryarchaeota	Methanobacteria	Fossil fuel	2532033	2892	0	0	37.8	2
8100034822	1	YES	No	#N/A	Sequence and assemble the genomes of several bacterial and archaeal isolates	Methanobacterium sp. A39	Archaea	Methanobacteriota	Methanobacteria	Euryarchaeota	Methanobacteria	Unclassified	3329516	3418	0	0	33.24	70
2636415780	1	YES	No	#N/A	Complete Genome Sequence of the Hydrogenotrophic Archaeon Methanobacterium sp., Isolated from a Production-Scale Biogas Plant	Methanobacterium sp. MB1	Archaea	Methanobacteriota	Methanobacteria	Euryarchaeota	Methanobacteria	Unclassified	2029766	2068	99.99	0.13	39.74	1
2775506919	1	YES	No	#N/A	Comparative genomics of isolates from deep and shallow subsurface biosphere	Methanobacterium sp. MZ-A1	Archaea	Methanobacteriota	Methanobacteria	Euryarchaeota	Methanobacteria	Fossil fuel	2524329	2485	99.75	0.13	39.38	1
2582581250	1	YES	No	#N/A	Genomic basis of thermal adaption and carbon metabolism in permafrost isolates	Methanobacterium sp. SMA-27	Archaea	Methanobacteriota	Methanobacteria	Euryarchaeota	Methanobacteria	Soil	2490725	2621	99.34	0.09	32.57	1
8056431058	1	YES	No	#N/A	Methanobacterium spitsbergense VT genome sequencing	Methanobacterium spitsbergense VT	Archaea	Methanobacteriota	Methanobacteria	Euryarchaeota	Methanobacteria	Soil	2662706	2903	99.87	0.68	32.53	18
2775506920	1	YES	No	#N/A	Comparative genomics of isolates from deep and shallow subsurface biosphere	Methanobacterium subterraneum A8p	Archaea	Methanobacteriota	Methanobacteria	Euryarchaeota	Methanobacteria	Unclassified	2515817	2484	99.37	0.22	39.4	1
2775506917	1	YES	No	#N/A	Comparative genomics of isolates from deep and shallow subsurface biosphere	Methanobacterium subterraneum MO-MB1	Archaea	Methanobacteriota	Methanobacteria	Euryarchaeota	Methanobacteria	Unclassified	2506225	2501	97.3	0.17	39.43	1
2582580744	1	YES	No	#N/A	Genomic biology of novel permafrost methanogens: Methanobacterium veterum and M. arcticum	Methanobacterium veterum MK4, DSM 19849	Archaea	Methanobacteriota	Methanobacteria	Euryarchaeota	Methanobacteria	Unclassified	3369555	3319	100	2.75	33.21	13
2982359728	1	YES	No	#N/A	Methanocaldococcus bathoardescens JH146 Genome sequencing	Methanocaldococcus bathoardescens JH146	Archaea	Methanobacteriota	Methanococci	Euryarchaeota	Methanococci	Hydrothermal vents	1607556	1734	99.92	0.03	31	1
644736385	1	YES	No	#N/A	CSP_787660, Methanoarchaea	Methanocaldococcus fervens AG86	Archaea	Methanobacteriota	Methanococci	Euryarchaeota	Methanococci	Hydrothermal vents	1507251	1663	99.86	0.03	32.22	2
646564547	1	YES	No	#N/A	CSP_787660, Methanoarchaea	Methanocaldococcus infernus ME	Archaea	Methanobacteriota	Methanococci	Euryarchaeota	Methanococci	Hydrothermal vents	1328194	1513	99.91	0.03	33.62	1
638154505	1	YES	No	#N/A	Methanocaldococcus jannaschii DSM 2661	Methanocaldococcus jannaschii DSM 2661	Archaea	Methanobacteriota	Methanococci	Euryarchaeota	Methanococci	Hydrothermal vents	1739927	1844	99.86	0.07	31.29	3
3001527010	1	YES	No	#N/A	EVOMOBIL-ERC Grant Agreement no. 340440 from the European Union's Seventh Framework 1243 Program	Methanocaldococcus lauensis SG1	Archaea	Methanobacteriota	Methanococci	Euryarchaeota	Methanococci	Hydrothermal vents	1479331	1611	99.47	0	29	1
646564548	1	YES	No	#N/A	CSP_787660, Methanoarchaea	Methanocaldococcus sp. FS406-22	Archaea	Methanobacteriota	Methanococci	Euryarchaeota	Methanococci	Hydrothermal vents	1773136	1893	99.87	0.19	32.04	2
8065520172	1	YES	No	#N/A	EVOMOBIL-ERC Grant Agreement no. 340440 from the European Union's Seventh Framework 1243 Program	Methanocaldococcus sp. SG7	Archaea	Methanobacteriota	Methanococci	Euryarchaeota	Methanococci	Hydrothermal vents	1537427	1636	98.83	0	29.05	2
646311944	1	YES	No	#N/A	CSP_787660, Methanoarchaea	Methanocaldococcus vulcanius M7, DSM 12094	Archaea	Methanobacteriota	Methanococci	Euryarchaeota	Methanococci	Hydrothermal vents	1761737	1808	99.77	0.11	31.58	3
2913378003	1	YES	No	#N/A	Genomic Encyclopedia of Type Strains, Phase IV (KMG-IV): sequencing the most valuable type-strain genomes for metagenomic binning, comparative biology and taxonomic classification	Methanococcoides alaskense DSM 17273	Archaea	Halobacteriota	Methanosarcinia	Euryarchaeota	Methanomicrobia	Marine Sediment	2456909	2512	99.86	0.47	41.69	24
637000161	1	YES	No	#N/A	Methanococcoides burtonii DSM 6242	Methanococcoides burtonii DSM 6242	Archaea	Halobacteriota	Methanosarcinia	Euryarchaeota	Methanomicrobia	Saline	2575032	2506	100	0.35	40.76	1
2630968972	1	YES	No	#N/A	Methanococcoides methylutens DSM 2657 Genome sequencing	Methanococcoides methylutens DSM 2657	Archaea	Halobacteriota	Methanosarcinia	Euryarchaeota	Methanomicrobia	Marine Sediment	2508511	2527	99.89	0.01	42.5	15
2639762999	1	YES	No	#N/A	Methanogenic archaea and the global carbon cycle UIUC	Methanococcoides methylutens MM1	Archaea	Halobacteriota	Methanosarcinia	Euryarchaeota	Methanomicrobia	Sediment	2394636	2397	99.99	0.82	44.02	1
8065521813	1	YES	No	#N/A	Methanococcoides orentis LMO-1 genome sequencing	Methanococcoides orentis LMO-1	Archaea	Halobacteriota	Methanosarcinia	Euryarchaeota	Methanomicrobia	Marine Sediment	2494162	2510	100	0.05	42.68	1
8055428857	1	YES	No	#N/A	A synergy of bacteria and archaea converts betaine to the main biogenic methane of a South China Sea cold seep	Methanococcoides seepicolus LLY	Archaea	Halobacteriota	Methanosarcinia	Euryarchaeota	Methanomicrobia	Sediment	2803900	3052	100	4.91	41.74	158
3001170217	1	YES	No	#N/A	Genome Sequences of Choline-utilising Methanogenic Archaea, Methanococcoides spp. Isolated from Marine Sediments	Methanococcoides sp. AM1	Archaea	Halobacteriota	Methanosarcinia	Euryarchaeota	Methanomicrobia	Unclassified	2482578	2599	99.96	0.12	43	46
8065524328	1	YES	No	#N/A	Genome Sequences of Choline-utilising Methanogenic Archaea, Methanococcoides spp. Isolated from Marine Sediments	Methanococcoides sp. NM1	Archaea	Halobacteriota	Methanosarcinia	Euryarchaeota	Methanomicrobia	Unclassified	2341365	2458	99.81	0.8	43.18	45
2642422537	1	YES	No	#N/A	Deep subsurface shale carbon reservoir microbial communities from Ohio and West Virginia, USA	Methanococcoides vulcani SLH 33	Archaea	Halobacteriota	Methanosarcinia	Euryarchaeota	Methanomicrobia	Marine Sediment	2314846	2357	100	0.93	43.44	15
640753034	1	YES	No	#N/A	5 mesophilic methanococci Proposal # 0179-051115	Methanococcus aeolicus Nankai-3	Archaea	Methanobacteriota	Methanococci	Euryarchaeota	Methanococci	Marine Sediment	1569500	1554	99.88	0.01	30.04	1
2913333627	1	YES	No	#N/A	Genomic Encyclopedia of Type Strains, Phase IV (KMG-IV): sequencing the most valuable type-strain genomes for metagenomic binning, comparative biology and taxonomic classification	Methanococcus deltae DSM 2771	Archaea	Methanobacteriota	Methanococci	Euryarchaeota	Methanococci	Saline	1752845	1913	99.76	0.23	33.11	13
2860317346	1	YES	No	#N/A	Genomic Encyclopedia of Type Strains, Phase V (KMG-V): Genome sequencing to study the core and pangenomes of soil and plant-associated prokaryotes	Methanococcus maripaludis A1	Archaea	Methanobacteriota	Methanococci	Euryarchaeota	Methanococci	Unclassified	2016111	2244	99.83	1.06	33.41	7
2860319591	1	YES	No	#N/A	Genomic Encyclopedia of Type Strains, Phase V (KMG-V): Genome sequencing to study the core and pangenomes of soil and plant-associated prokaryotes	Methanococcus maripaludis A4	Archaea	Methanobacteriota	Methanococci	Euryarchaeota	Methanococci	Unclassified	1740866	1904	99.91	0.44	32.81	5
2860321496	1	YES	No	#N/A	Genomic Encyclopedia of Type Strains, Phase V (KMG-V): Genome sequencing to study the core and pangenomes of soil and plant-associated prokaryotes	Methanococcus maripaludis A5	Archaea	Methanobacteriota	Methanococci	Euryarchaeota	Methanococci	Unclassified	1715175	1884	99.91	0.29	33.04	3
2860329271	1	YES	No	#N/A	Genomic Encyclopedia of Type Strains, Phase V (KMG-V): Genome sequencing to study the core and pangenomes of soil and plant-associated prokaryotes	Methanococcus maripaludis C11	Archaea	Methanobacteriota	Methanococci	Euryarchaeota	Methanococci	Unclassified	1859316	2034	99.81	0.84	32.82	15
2860331306	1	YES	No	#N/A	Genomic Encyclopedia of Type Strains, Phase V (KMG-V): Genome sequencing to study the core and pangenomes of soil and plant-associated prokaryotes	Methanococcus maripaludis C12	Archaea	Methanobacteriota	Methanococci	Euryarchaeota	Methanococci	Unclassified	1779103	1950	99.91	0.34	32.91	3
2860333257	1	YES	No	#N/A	Genomic Encyclopedia of Type Strains, Phase V (KMG-V): Genome sequencing to study the core and pangenomes of soil and plant-associated prokaryotes	Methanococcus maripaludis C13	Archaea	Methanobacteriota	Methanococci	Euryarchaeota	Methanococci	Unclassified	1840821	2006	99.91	0.65	33.01	6
2860335264	1	YES	No	#N/A	Genomic Encyclopedia of Type Strains, Phase V (KMG-V): Genome sequencing to study the core and pangenomes of soil and plant-associated prokaryotes	Methanococcus maripaludis C14	Archaea	Methanobacteriota	Methanococci	Euryarchaeota	Methanococci	Unclassified	1787227	1945	99.88	0.39	32.78	5
640069316	1	YES	No	#N/A	5 mesophilic methanococci Proposal # 0179-051115	Methanococcus maripaludis C5	Archaea	Methanobacteriota	Methanococci	Euryarchaeota	Methanococci	Sediment	1789046	1896	99.83	0.22	32.98	2
641228496	1	YES	No	#N/A	5 mesophilic methanococci Proposal # 0179-051115	Methanococcus maripaludis C6	Archaea	Methanobacteriota	Methanococci	Euryarchaeota	Methanococci	Marine Sediment	1744193	1874	99.93	0.18	33.42	1
640753035	1	YES	No	#N/A	5 mesophilic methanococci Proposal # 0179-051115	Methanococcus maripaludis C7	Archaea	Methanobacteriota	Methanococci	Euryarchaeota	Methanococci	Marine Sediment	1772694	1858	99.91	0.08	33.28	1
2860325381	1	YES	No	#N/A	Genomic Encyclopedia of Type Strains, Phase V (KMG-V): Genome sequencing to study the core and pangenomes of soil and plant-associated prokaryotes	Methanococcus maripaludis C8	Archaea	Methanobacteriota	Methanococci	Euryarchaeota	Methanococci	Unclassified	1758457	1907	99.91	0.15	33.16	7
2860327289	1	YES	No	#N/A	Genomic Encyclopedia of Type Strains, Phase V (KMG-V): Genome sequencing to study the core and pangenomes of soil and plant-associated prokaryotes	Methanococcus maripaludis C9	Archaea	Methanobacteriota	Methanococci	Euryarchaeota	Methanococci	Unclassified	1820669	1981	99.96	0.5	32.83	9
2860337210	1	YES	No	#N/A	Genomic Encyclopedia of Type Strains, Phase V (KMG-V): Genome sequencing to study the core and pangenomes of soil and plant-associated prokaryotes	Methanococcus maripaludis D1	Archaea	Methanobacteriota	Methanococci	Euryarchaeota	Methanococci	Unclassified	1773622	1942	99.9	0.28	32.85	14
2814123256	1	YES	No	#N/A	Methanococcus maripaludis DSM 2067 genome sequencing	Methanococcus maripaludis DSM 2067	Archaea	Methanobacteriota	Methanococci	Euryarchaeota	Methanococci	Marine Sediment	1714918	1871	99.46	0.23	32.92	1
2862991205	1	YES	No	#N/A	Genomic Encyclopedia of Type Strains, Phase V (KMG-V): Genome sequencing to study the core and pangenomes of soil and plant-associated prokaryotes	Methanococcus maripaludis DSM 7078	Archaea	Methanobacteriota	Methanococci	Euryarchaeota	Methanococci	Marine Sediment	1769128	1924	99.93	0.46	33	5
8075827838	1	YES	No	#N/A	Methanococcus maripaludis OS7mut1 genome sequencing	Methanococcus maripaludis OS7mut1	Archaea	Methanobacteriota	Methanococci	Euryarchaeota	Methanococci	Fossil fuel	1737606	1900	99.94	0.9	32.93	1
2860315451	1	YES	No	#N/A	Genomic Encyclopedia of Type Strains, Phase V (KMG-V): Genome sequencing to study the core and pangenomes of soil and plant-associated prokaryotes	Methanococcus maripaludis RC	Archaea	Methanobacteriota	Methanococci	Euryarchaeota	Methanococci	Marine Sediment	1733994	1894	99.76	0.23	33.13	4
2860323381	1	YES	No	#N/A	Genomic Encyclopedia of Type Strains, Phase V (KMG-V): Genome sequencing to study the core and pangenomes of soil and plant-associated prokaryotes	Methanococcus maripaludis S1	Archaea	Methanobacteriota	Methanococci	Euryarchaeota	Methanococci	sediment	1818504	1999	99.94	0.45	32.83	7
2563366543	1	YES	No	#N/A	Methanococcus maripaludis S2	Methanococcus maripaludis S2	Archaea	Methanobacteriota	Methanococci	Euryarchaeota	Methanococci	Saline	1661137	1772	99.75	0.29	33.1	1
640753036	1	YES	No	#N/A	5 mesophilic methanococci Proposal # 0179-051115	Methanococcus vannielii SB	Archaea	Methanobacteriota	Methanococci	Euryarchaeota	Methanococci	Marine Sediment	1720048	1755	99.99	0.24	31.33	1
2993744746	1	YES	No	#N/A	Genome sequencing of Methanofervidicoccus abyssi HHB	Methanofervidicoccus abyssi HHB	Archaea	Methanobacteriota	Methanococci	Euryarchaeota	Methanococci	Hydrothermal vents	1308147	1321	99.67	0.04	35	5
8061961706	1	YES	No	#N/A	Methanofervidicoccus sp. A16	Methanofervidicoccus sp. A16	Archaea	Methanobacteriota	Methanococci	Euryarchaeota	Methanococci	Hydrothermal vents	1504113	1387	99.92	0.01	35.1	1
648028039	1	YES	No	#N/A	Comparative genomics of the Archaea	Methanohalobium evestigatum Z-7303, DSM 3721	Archaea	Halobacteriota	Methanosarcinia	Euryarchaeota	Methanomicrobia	Unclassified	2406232	2437	99.97	0.03	36.42	2
2703719298	1	YES	No	#N/A	Subsurface microbial communities from deep shales in Ohio and West Virginia, USA	Methanohalophilus euhalobius DSM 10369	Archaea	Halobacteriota	Methanosarcinia	Euryarchaeota	Methanomicrobia	Saline	1871939	2029	99.75	0.67	42.38	28
2703719067	1	YES	No	#N/A	Subsurface microbial communities from deep shales in Ohio and West Virginia, USA	Methanohalophilus euhalobius WG-1MB	Archaea	Halobacteriota	Methanosarcinia	Euryarchaeota	Methanomicrobia	Saline	1940298	2096	99.96	0.98	42.12	27
2754412526	1	YES	No	#N/A	Subsurface microbial communities from deep shales in Ohio and West Virginia, USA	Methanohalophilus euhalobius WG1_MB	Archaea	Halobacteriota	Methanosarcinia	Euryarchaeota	Methanomicrobia	Saline	1978025	2157	100	1.34	42.11	1
2914862632	1	YES	No	#N/A	Methanohalophilus Genome sequencing and assembly	Methanohalophilus halophilus DSM 3094	Archaea	Halobacteriota	Methanosarcinia	Euryarchaeota	Methanomicrobia	Unclassified	2021537	2137	100	0.07	42.39	10
2642422606	1	YES	No	#N/A	Deep subsurface shale carbon reservoir microbial communities from Ohio and West Virginia, USA	Methanohalophilus halophilus Z-7982	Archaea	Halobacteriota	Methanosarcinia	Euryarchaeota	Methanomicrobia	Unclassified	2026562	2126	100	0.07	42.44	10
2913510308	1	YES	No	#N/A	Genomic Encyclopedia of Type Strains, Phase IV (KMG-IV): sequencing the most valuable type-strain genomes for metagenomic binning, comparative biology and taxonomic classification	Methanohalophilus levihalophilus DSM 28452	Archaea	Halobacteriota	Methanosarcinia	Euryarchaeota	Methanomicrobia	Saline	2116010	2310	99.98	0.14	42.52	5
646564550	1	YES	No	#N/A	A Genomic Encyclopedia of Bacteria and Archaea (GEBA)	Methanohalophilus mahii SLP, DSM 5219	Archaea	Halobacteriota	Methanosarcinia	Euryarchaeota	Methanomicrobia	Hypersaline	2012424	2095	100	0.01	42.62	1
2706794887	1	YES	No	#N/A	Subsurface microbial communities from deep shales in Ohio and West Virginia, USA	Methanohalophilus portucalensis FDF-1	Archaea	Halobacteriota	Methanosarcinia	Euryarchaeota	Methanomicrobia	Hypersaline	2088894	2186	100	0.83	41.95	9
8065841578	1	YES	No	#N/A	Genome sequencing of Methanohalophilus sp. SLHTYRO	Methanohalophilus profundi SLHTYRO	Archaea	Halobacteriota	Methanosarcinia	Euryarchaeota	Methanomicrobia	Hypersaline	1830088	2258	90.73	0.24	42.69	4
8074442435	1	YES	No	#N/A	Methanohalophilus Genome sequencing and assembly	Methanohalophilus sp. RSK RSK	Archaea	Halobacteriota	Methanosarcinia	Euryarchaeota	Methanomicrobia	Hypersaline	1969036	2162	99.93	0.16	42.56	18
8074444602	1	YES	No	#N/A	Hydraulically fractured well fluid microbial communities from Ohio and Oklahoma, USA	Methanohalophilus sp. WG1-DM	Archaea	Halobacteriota	Methanosarcinia	Euryarchaeota	Methanomicrobia	Fossil fuel	1928720	2209	100	0.15	42.23	74
2913348608	1	YES	No	#N/A	Genomic Encyclopedia of Type Strains, Phase IV (KMG-IV): sequencing the most valuable type-strain genomes for metagenomic binning, comparative biology and taxonomic classification	Methanolobus bombayensis DSM 7082	Archaea	Halobacteriota	Methanosarcinia	Euryarchaeota	Methanomicrobia	Marine Sediment	3122090	2993	100	2.28	39.72	35
2642422540	1	YES	No	#N/A	Deep subsurface shale carbon reservoir microbial communities from Ohio and West Virginia, USA	Methanolobus profundi Mob M	Archaea	Halobacteriota	Methanosarcinia	Euryarchaeota	Methanomicrobia	Fossil fuel	3107200	3000	99.99	0.39	42.58	18
2519103099	1	YES	No	#N/A	Methanolobus psychrophilus R15	Methanolobus psychrophilus R15	Archaea	Halobacteriota	Methanosarcinia	Euryarchaeota	Methanomicrobia	Unclassified	3072769	3229	99.99	0.46	44.61	1
8058276500	1	YES	No	#N/A	Methanolobus psychrotolerans YSF-03 genome sequencing	Methanolobus psychrotolerans YSF-03	Archaea	Halobacteriota	Methanosarcinia	Euryarchaeota	Methanomicrobia	Sediment	3164721	3233	100	1.33	41.33	106
2969707018	1	YES	No	#N/A	Methanolobus sp. FTZ2 genome sequencing	Methanolobus sp. FTZ2	Archaea	Halobacteriota	Methanosarcinia	Euryarchaeota	Methanomicrobia	Saline	2623311	2634	100	0.24	42	1
2969709657	1	YES	No	#N/A	Methanolobus sp. FTZ6 genome sequencing	Methanolobus sp. FTZ6	Archaea	Halobacteriota	Methanosarcinia	Euryarchaeota	Methanomicrobia	Saline	2798037	2815	99.99	0.08	41	2
2515075008	1	YES	No	#N/A	Continuation of the Genomic Encyclopedia of Bacteria and Archaea pilot project (GEBA)	Methanolobus tindarius DSM 2278	Archaea	Halobacteriota	Methanosarcinia	Euryarchaeota	Methanomicrobia	Unclassified	3151883	3022	99.99	0.09	39.79	1
8001971949	1	YES	No	#N/A	Methanolobus vulcani B1d genome sequencing	Methanolobus vulcani B1d	Archaea	Halobacteriota	Methanosarcinia	Euryarchaeota	Methanomicrobia	Saline	2920174	2884	100	0.25	40	20
2642422561	1	YES	No	#N/A	Deep subsurface shale carbon reservoir microbial communities from Ohio and West Virginia, USA	Methanolobus vulcani PL 12/M	Archaea	Halobacteriota	Methanosarcinia	Euryarchaeota	Methanomicrobia	Thermal springs	2947907	2902	100	0.51	40.27	20
2883920249	1	YES	No	#N/A	Complete genome of Methanolobus zinderi DSM 21339	Methanolobus zinderi DSM 21339	Archaea	Halobacteriota	Methanosarcinia	Euryarchaeota	Methanomicrobia	Fossil fuel	2704953	2765	99.99	0.45	44.06	1
2509601008	1	YES	No	#N/A	A Genomic Encyclopedia of Bacteria and Archaea (GEBA)	Methanomethylovorans hollandica DSM 15978	Archaea	Halobacteriota	Methanosarcinia	Euryarchaeota	Methanomicrobia	Unclassified	2714013	2732	100	0.44	41.87	2
8085041213	1	YES	No	#N/A	Whole-genome sequencing of halo(alkali)philic microorganisms from hypersaline lakes	Methanonatronarchaeum sp. AMET-Sl	Archaea	Halobacteriota	Methanonatronarchaeia	Euryarchaeota	Methanonatronarchaeia	Non-marine Saline and Alkaline	1555502	1623	0	0	37.47	1
8077313024	1	YES	No	#N/A	Methanonatronarchaeum sp. AMET6-2 genome sequencing	Methanonatronarchaeum sp. AMET6-2	Archaea	Halobacteriota	Methanonatronarchaeia	Euryarchaeota	Methanonatronarchaeia	Hypersaline	1398990	1521	100	0.18	42.17	1
2786546529	1	YES	No	#N/A	Methanonatronarchaeum thermophilum strain:AMET1	Methanonatronarchaeum thermophilum AMET1	Archaea	Halobacteriota	Methanonatronarchaeia	Euryarchaeota	Methanonatronarchaeia	Non-marine Saline and Alkaline	1513137	1562	100	1.48	37.9	8
2515154041	1	YES	No	#N/A	2D genome	Methanoperedens ANME-2d (ANME_V10)	Archaea	Halobacteriota	Methanosarcinia	Euryarchaeota	Methanomicrobia	Unclassified	3198961	3481	99.73	3.63	43.22	10
2882359661	1	YES	No	#N/A	Methanoperedens sp. BLZ2 genome sequencing	Methanoperedens sp. BLZ2	Archaea	Halobacteriota	Methanosarcinia	Euryarchaeota	Methanomicrobia	Unclassified	3735583	4216	99.99	2.88	40.26	85
638154507	1	YES	No	#N/A	Methanopyrus kandleri AV19	Methanopyrus kandleri AV19	Archaea	Methanobacteriota	Methanopyri	Euryarchaeota	Methanopyri	Hydrothermal vents	1694969	1766	99.97	0.24	61.16	1
2757320861	1	YES	No	#N/A	Genome sequencing of Methanopyrus sp. KOL6	Methanopyrus sp. KOL6	Archaea	Methanobacteriota	Methanopyri	Euryarchaeota	Methanopyri	Saline	1430309	1573	99.93	0.09	57.67	1
2757320857	1	YES	No	#N/A	Genome sequencing of Methanopyrus sp. SNP6	Methanopyrus sp. SNP6	Archaea	Methanobacteriota	Methanopyri	Euryarchaeota	Methanopyri	Saline	1421621	1574	99.97	0.1	58	1
2926421783	1	YES	No	#N/A	Genomic Encyclopedia of Type Strains, Phase III (KMG-III): the genomes of soil and plant-associated and newly described type strains	Methanosalsum natronophilum AME2	Archaea	Halobacteriota	Methanosarcinia	Euryarchaeota	Methanomicrobia	Non-marine Saline and Alkaline	2030718	2074	99.72	0.3	34.34	46
2502790017	1	YES	No	#N/A	A Genomic Encyclopedia of Bacteria and Archaea (GEBA)	Methanosalsum zhilinae WeN5, DSM 4017	Archaea	Halobacteriota	Methanosarcinia	Euryarchaeota	Methanomicrobia	Sediment	2138444	2083	100	0.02	39.16	1
638154508	1	YES	No	#N/A	Methanosarcina acetivorans C2A	Methanosarcina acetivorans C2A	Archaea	Halobacteriota	Methanosarcinia	Euryarchaeota	Methanomicrobia	Marine Sediment	5751492	4807	100	1.21	42.68	1
2630968686	1	YES	No	#N/A	Methanogenic archaea and the global carbon cycle UIUC	Methanosarcina barkeri 227	Archaea	Halobacteriota	Methanosarcinia	Euryarchaeota	Methanomicrobia	Unclassified	4487566	3811	99.98	0.54	39.22	2
2648501421	1	YES	No	#N/A	Methanogenic archaea and the global carbon cycle UIUC	Methanosarcina barkeri 3	Archaea	Halobacteriota	Methanosarcinia	Euryarchaeota	Methanomicrobia	Unclassified	4560446	3836	99.99	1.22	39.08	1
2634166439	1	YES	No	#N/A	Methanosarcina barkeri CM1	Methanosarcina barkeri CM1	Archaea	Halobacteriota	Methanosarcinia	Euryarchaeota	Methanomicrobia	Mammal	4501171	3878	99.96	0.71	39.18	1
637000162	1	YES	No	#N/A	Methanosarcina barkeri fusaro	Methanosarcina barkeri Fusaro	Archaea	Halobacteriota	Methanosarcinia	Euryarchaeota	Methanomicrobia	Sediment	4873766	3830	99.98	1.12	39.23	2
2684622504	1	YES	No	#N/A	Methanosarcina project at The University of Tokyo	Methanosarcina barkeri JCM 10043	Archaea	Halobacteriota	Methanosarcinia	Euryarchaeota	Methanomicrobia	Unclassified	4436567	5773	72.83	3.29	39.16	217
2630968729	1	YES	No	#N/A	Methanogenic archaea and the global carbon cycle UIUC	Methanosarcina barkeri MS	Archaea	Halobacteriota	Methanosarcinia	Euryarchaeota	Methanomicrobia	Unclassified	4574907	3892	99.82	0.91	39.19	2
2630968669	1	YES	No	#N/A	Methanogenic archaea and the global carbon cycle UIUC	Methanosarcina barkeri Wiesmoor	Archaea	Halobacteriota	Methanosarcinia	Euryarchaeota	Methanomicrobia	Unclassified	4907186	4143	99.94	1.44	39.25	2
2651869834	1	YES	No	#N/A	Methanosarcina flavescens E03.2	Methanosarcina flavescens E03.2	Archaea	Halobacteriota	Methanosarcinia	Euryarchaeota	Methanomicrobia	Unclassified	3256229	2904	99.99	0.28	41.31	48
2627854269	1	YES	No	#N/A	Methanogenic archaea and the global carbon cycle UIUC	Methanosarcina horonobensis HB-1	Archaea	Halobacteriota	Methanosarcinia	Euryarchaeota	Methanomicrobia	Saline	5018607	4473	99.95	1.51	41.31	1
2684622506	1	YES	No	#N/A	Methanosarcina project at The University of Tokyo	Methanosarcina horonobensis JCM 15518	Archaea	Halobacteriota	Methanosarcinia	Euryarchaeota	Methanomicrobia	Saline	4907488	7259	60.09	2.07	41.21	153
2630968805	1	YES	No	#N/A	Methanogenic archaea and the global carbon cycle UIUC	Methanosarcina lacustris Z-7289	Archaea	Halobacteriota	Methanosarcinia	Euryarchaeota	Methanomicrobia	Unclassified	4139808	3531	99.96	0.21	41.82	1
2667527934	1	YES	No	#N/A	Methanosarcina Genome sequencing of Methanosarcina mazei strains isolated from sediment environments in the Columbia River Estuary in Oregon, USA	Methanosarcina mazei 1.F.A.1A.3	Archaea	Halobacteriota	Methanosarcinia	Euryarchaeota	Methanomicrobia	Sediment	4045304	3534	99.92	1.69	41.55	118
2681813113	1	YES	No	#N/A	Methanosarcina Genome sequencing of Methanosarcina mazei strains isolated from sediment environments in the Columbia River Estuary in Oregon, USA	Methanosarcina mazei 1.F.A.2.8	Archaea	Halobacteriota	Methanosarcinia	Euryarchaeota	Methanomicrobia	Sediment	3958841	3469	99.95	1.01	41.77	220
2681813114	1	YES	No	#N/A	Methanosarcina Genome sequencing of Methanosarcina mazei strains isolated from sediment environments in the Columbia River Estuary in Oregon, USA	Methanosarcina mazei 1.F.M.0.5	Archaea	Halobacteriota	Methanosarcinia	Euryarchaeota	Methanomicrobia	Sediment	4066836	3564	99.99	1.54	41.62	156
2681813115	1	YES	No	#N/A	Methanosarcina Genome sequencing of Methanosarcina mazei strains isolated from sediment environments in the Columbia River Estuary in Oregon, USA	Methanosarcina mazei 1.H.A.0.1	Archaea	Halobacteriota	Methanosarcinia	Euryarchaeota	Methanomicrobia	Sediment	3959597	3478	99.96	1.48	41.74	145
2663762606	1	YES	No	#N/A	Methanosarcina Genome sequencing of Methanosarcina mazei strains isolated from sediment environments in the Columbia River Estuary in Oregon, USA	Methanosarcina mazei 1.H.A.1A.3	Archaea	Halobacteriota	Methanosarcinia	Euryarchaeota	Methanomicrobia	Sediment	4075943	3596	99.97	1.5	41.57	192
2681813116	1	YES	No	#N/A	Methanosarcina Genome sequencing of Methanosarcina mazei strains isolated from sediment environments in the Columbia River Estuary in Oregon, USA	Methanosarcina mazei 1.H.A.1A.4	Archaea	Halobacteriota	Methanosarcinia	Euryarchaeota	Methanomicrobia	Sediment	3982935	3502	99.98	1.94	41.59	116
2667527937	1	YES	No	#N/A	Methanosarcina Genome sequencing of Methanosarcina mazei strains isolated from sediment environments in the Columbia River Estuary in Oregon, USA	Methanosarcina mazei 1.H.A.1A.6	Archaea	Halobacteriota	Methanosarcinia	Euryarchaeota	Methanomicrobia	Sediment	4069379	3594	99.95	1.47	41.59	218
2681813117	1	YES	No	#N/A	Methanosarcina Genome sequencing of Methanosarcina mazei strains isolated from sediment environments in the Columbia River Estuary in Oregon, USA	Methanosarcina mazei 1.H.A.2.1	Archaea	Halobacteriota	Methanosarcinia	Euryarchaeota	Methanomicrobia	Sediment	3979315	3517	99.98	1.88	41.69	268
2667528016	1	YES	No	#N/A	Methanosarcina Genome sequencing of Methanosarcina mazei strains isolated from sediment environments in the Columbia River Estuary in Oregon, USA	Methanosarcina mazei 1.H.A.2.3	Archaea	Halobacteriota	Methanosarcinia	Euryarchaeota	Methanomicrobia	Sediment	4087374	3605	99.98	1.51	41.62	164
2681813118	1	YES	No	#N/A	Methanosarcina Genome sequencing of Methanosarcina mazei strains isolated from sediment environments in the Columbia River Estuary in Oregon, USA	Methanosarcina mazei 1.H.A.2.6	Archaea	Halobacteriota	Methanosarcinia	Euryarchaeota	Methanomicrobia	Sediment	3998889	3525	99.96	1.73	41.61	194
2681813119	1	YES	No	#N/A	Methanosarcina Genome sequencing of Methanosarcina mazei strains isolated from sediment environments in the Columbia River Estuary in Oregon, USA	Methanosarcina mazei 1.H.A.2.7	Archaea	Halobacteriota	Methanosarcinia	Euryarchaeota	Methanomicrobia	Sediment	4116665	3641	99.97	1.44	41.54	190
2660238431	1	YES	No	#N/A	Methanosarcina Genome sequencing of Methanosarcina mazei strains isolated from sediment environments in the Columbia River Estuary in Oregon, USA	Methanosarcina mazei 1.H.A.2.8	Archaea	Halobacteriota	Methanosarcinia	Euryarchaeota	Methanomicrobia	Sediment	4063852	3579	99.97	1.39	41.7	317
2681813120	1	YES	No	#N/A	Methanosarcina Genome sequencing of Methanosarcina mazei strains isolated from sediment environments in the Columbia River Estuary in Oregon, USA	Methanosarcina mazei 1.H.M.0.1	Archaea	Halobacteriota	Methanosarcinia	Euryarchaeota	Methanomicrobia	Sediment	4060306	3562	99.99	1.82	41.58	170
2671180346	1	YES	No	#N/A	Methanosarcina Genome sequencing of Methanosarcina mazei strains isolated from sediment environments in the Columbia River Estuary in Oregon, USA	Methanosarcina mazei 1.H.M.1A.1	Archaea	Halobacteriota	Methanosarcinia	Euryarchaeota	Methanomicrobia	Sediment	4079465	3581	99.97	1.5	41.57	166
2667527687	1	YES	No	#N/A	Methanosarcina Genome sequencing of Methanosarcina mazei strains isolated from sediment environments in the Columbia River Estuary in Oregon, USA	Methanosarcina mazei 1.H.M.2.1	Archaea	Halobacteriota	Methanosarcinia	Euryarchaeota	Methanomicrobia	Sediment	4180081	3697	100	2.47	41.63	252
2657244981	1	YES	No	#N/A	Methanosarcina Genome sequencing of Methanosarcina mazei strains isolated from sediment environments in the Columbia River Estuary in Oregon, USA	Methanosarcina mazei 1.H.M.2.2	Archaea	Halobacteriota	Methanosarcinia	Euryarchaeota	Methanomicrobia	Sediment	4079868	3578	99.98	1.57	41.58	150
2681813121	1	YES	No	#N/A	Methanosarcina Genome sequencing of Methanosarcina mazei strains isolated from sediment environments in the Columbia River Estuary in Oregon, USA	Methanosarcina mazei 1.H.M.2.3	Archaea	Halobacteriota	Methanosarcinia	Euryarchaeota	Methanomicrobia	Sediment	3975805	3488	99.97	1.49	41.63	138
2660238247	1	YES	No	#N/A	Methanosarcina Genome sequencing of Methanosarcina mazei strains isolated from sediment environments in the Columbia River Estuary in Oregon, USA	Methanosarcina mazei 1.H.M.2.4	Archaea	Halobacteriota	Methanosarcinia	Euryarchaeota	Methanomicrobia	Sediment	4068400	3606	99.98	1.55	41.58	245
2681813122	1	YES	No	#N/A	Methanosarcina Genome sequencing of Methanosarcina mazei strains isolated from sediment environments in the Columbia River Estuary in Oregon, USA	Methanosarcina mazei 1.H.T.2.1	Archaea	Halobacteriota	Methanosarcinia	Euryarchaeota	Methanomicrobia	Sediment	4073761	3571	99.98	1.5	41.58	153
2657245426	1	YES	No	#N/A	Methanosarcina Genome sequencing of Methanosarcina mazei strains isolated from sediment environments in the Columbia River Estuary in Oregon, USA	Methanosarcina mazei 1.H.T.2.3	Archaea	Halobacteriota	Methanosarcinia	Euryarchaeota	Methanomicrobia	Sediment	3967951	3477	99.97	1.57	41.62	142
2663762924	1	YES	No	#N/A	Methanosarcina Genome sequencing of Methanosarcina mazei strains isolated from sediment environments in the Columbia River Estuary in Oregon, USA	Methanosarcina mazei 1.H.T.2.5	Archaea	Halobacteriota	Methanosarcinia	Euryarchaeota	Methanomicrobia	Sediment	4083531	3585	99.97	1.5	41.57	138
2660238643	1	YES	No	#N/A	Methanosarcina Genome sequencing of Methanosarcina mazei strains isolated from sediment environments in the Columbia River Estuary in Oregon, USA	Methanosarcina mazei 2.F.A.2.3	Archaea	Halobacteriota	Methanosarcinia	Euryarchaeota	Methanomicrobia	Sediment	4070588	3576	99.98	1.51	41.59	178
2657245055	1	YES	No	#N/A	Methanosarcina Genome sequencing of Methanosarcina mazei strains isolated from sediment environments in the Columbia River Estuary in Oregon, USA	Methanosarcina mazei 2.F.A.2.4	Archaea	Halobacteriota	Methanosarcinia	Euryarchaeota	Methanomicrobia	Sediment	4191903	3692	100	2.47	41.57	137
2681813123	1	YES	No	#N/A	Methanosarcina Genome sequencing of Methanosarcina mazei strains isolated from sediment environments in the Columbia River Estuary in Oregon, USA	Methanosarcina mazei 2.F.T.0.2	Archaea	Halobacteriota	Methanosarcinia	Euryarchaeota	Methanomicrobia	Sediment	4089677	3618	99.97	1.35	41.54	132
2681813124	1	YES	No	#N/A	Methanosarcina Genome sequencing of Methanosarcina mazei strains isolated from sediment environments in the Columbia River Estuary in Oregon, USA	Methanosarcina mazei 2.F.T.2.6	Archaea	Halobacteriota	Methanosarcinia	Euryarchaeota	Methanomicrobia	Sediment	4053120	3608	99.98	1.66	41.61	224
2667528052	1	YES	No	#N/A	Methanosarcina Genome sequencing of Methanosarcina mazei strains isolated from sediment environments in the Columbia River Estuary in Oregon, USA	Methanosarcina mazei 3.F.A.1A.1	Archaea	Halobacteriota	Methanosarcinia	Euryarchaeota	Methanomicrobia	Sediment	4074011	3673	99.98	1.66	41.63	225
2681813125	1	YES	No	#N/A	Methanosarcina Genome sequencing of Methanosarcina mazei strains isolated from sediment environments in the Columbia River Estuary in Oregon, USA	Methanosarcina mazei 3.F.A.1A.3	Archaea	Halobacteriota	Methanosarcinia	Euryarchaeota	Methanomicrobia	Sediment	4068940	3564	99.99	1.55	41.65	140
2671180237	1	YES	No	#N/A	Methanosarcina Genome sequencing of Methanosarcina mazei strains isolated from sediment environments in the Columbia River Estuary in Oregon, USA	Methanosarcina mazei 3.F.A.1B.1	Archaea	Halobacteriota	Methanosarcinia	Euryarchaeota	Methanomicrobia	Sediment	4073297	3565	99.96	1.62	41.53	160
2671180774	1	YES	No	#N/A	Methanosarcina Genome sequencing of Methanosarcina mazei strains isolated from sediment environments in the Columbia River Estuary in Oregon, USA	Methanosarcina mazei 3.F.A.2.12	Archaea	Halobacteriota	Methanosarcinia	Euryarchaeota	Methanomicrobia	Sediment	4070089	3595	99.97	1.56	41.63	201
2660238475	1	YES	No	#N/A	Methanosarcina Genome sequencing of Methanosarcina mazei strains isolated from sediment environments in the Columbia River Estuary in Oregon, USA	Methanosarcina mazei 3.F.A.2.5	Archaea	Halobacteriota	Methanosarcinia	Euryarchaeota	Methanomicrobia	Sediment	4063523	3552	99.99	1.66	41.64	140
2681813126	1	YES	No	#N/A	Methanosarcina Genome sequencing of Methanosarcina mazei strains isolated from sediment environments in the Columbia River Estuary in Oregon, USA	Methanosarcina mazei 3.F.A.2.6	Archaea	Halobacteriota	Methanosarcinia	Euryarchaeota	Methanomicrobia	Sediment	4037688	3542	99.97	1.54	41.65	153
2660238026	1	YES	No	#N/A	Methanosarcina Genome sequencing of Methanosarcina mazei strains isolated from sediment environments in the Columbia River Estuary in Oregon, USA	Methanosarcina mazei 3.F.T.1A.1	Archaea	Halobacteriota	Methanosarcinia	Euryarchaeota	Methanomicrobia	Sediment	4158758	3653	99.97	3.07	41.46	148
2663763426	1	YES	No	#N/A	Methanosarcina Genome sequencing of Methanosarcina mazei strains isolated from sediment environments in the Columbia River Estuary in Oregon, USA	Methanosarcina mazei 3.F.T.1A.2	Archaea	Halobacteriota	Methanosarcinia	Euryarchaeota	Methanomicrobia	Sediment	4150621	3643	99.98	2.92	41.49	153
2681813127	1	YES	No	#N/A	Methanosarcina Genome sequencing of Methanosarcina mazei strains isolated from sediment environments in the Columbia River Estuary in Oregon, USA	Methanosarcina mazei 3.F.T.1A.4	Archaea	Halobacteriota	Methanosarcinia	Euryarchaeota	Methanomicrobia	Sediment	4155749	3645	99.98	2.92	41.47	133
2663762907	1	YES	No	#N/A	Methanosarcina Genome sequencing of Methanosarcina mazei strains isolated from sediment environments in the Columbia River Estuary in Oregon, USA	Methanosarcina mazei 3.F.T.2.1	Archaea	Halobacteriota	Methanosarcinia	Euryarchaeota	Methanomicrobia	Sediment	4101065	3588	99.98	1.61	41.48	151
2681813128	1	YES	No	#N/A	Methanosarcina Genome sequencing of Methanosarcina mazei strains isolated from sediment environments in the Columbia River Estuary in Oregon, USA	Methanosarcina mazei 3.H.A.1A.1	Archaea	Halobacteriota	Methanosarcinia	Euryarchaeota	Methanomicrobia	Sediment	3993878	3634	99.54	1.31	41.64	326
2667528009	1	YES	No	#N/A	Methanosarcina Genome sequencing of Methanosarcina mazei strains isolated from sediment environments in the Columbia River Estuary in Oregon, USA	Methanosarcina mazei 3.H.A.1A.2	Archaea	Halobacteriota	Methanosarcinia	Euryarchaeota	Methanomicrobia	Sediment	4087907	3595	99.99	1.38	41.54	171
2667527984	1	YES	No	#N/A	Methanosarcina Genome sequencing of Methanosarcina mazei strains isolated from sediment environments in the Columbia River Estuary in Oregon, USA	Methanosarcina mazei 3.H.A.2.1	Archaea	Halobacteriota	Methanosarcinia	Euryarchaeota	Methanomicrobia	Sediment	3979112	3485	99.95	1.42	41.62	155
2663762882	1	YES	No	#N/A	Methanosarcina Genome sequencing of Methanosarcina mazei strains isolated from sediment environments in the Columbia River Estuary in Oregon, USA	Methanosarcina mazei 3.H.A.2.4	Archaea	Halobacteriota	Methanosarcinia	Euryarchaeota	Methanomicrobia	Sediment	4120225	3615	99.96	1.57	41.44	152
2663762650	1	YES	No	#N/A	Methanosarcina Genome sequencing of Methanosarcina mazei strains isolated from sediment environments in the Columbia River Estuary in Oregon, USA	Methanosarcina mazei 3.H.A.2.5	Archaea	Halobacteriota	Methanosarcinia	Euryarchaeota	Methanomicrobia	Sediment	4088731	3577	99.99	1.38	41.58	178
2681813129	1	YES	No	#N/A	Methanosarcina Genome sequencing of Methanosarcina mazei strains isolated from sediment environments in the Columbia River Estuary in Oregon, USA	Methanosarcina mazei 3.H.A.2.6	Archaea	Halobacteriota	Methanosarcinia	Euryarchaeota	Methanomicrobia	Sediment	4006447	3484	99.91	1.59	41.7	156
2667527756	1	YES	No	#N/A	Methanosarcina Genome sequencing of Methanosarcina mazei strains isolated from sediment environments in the Columbia River Estuary in Oregon, USA	Methanosarcina mazei 3.H.A.2.8	Archaea	Halobacteriota	Methanosarcinia	Euryarchaeota	Methanomicrobia	Sediment	3997433	3501	99.82	1.67	41.67	211
2657245481	1	YES	No	#N/A	Methanosarcina Genome sequencing of Methanosarcina mazei strains isolated from sediment environments in the Columbia River Estuary in Oregon, USA	Methanosarcina mazei 3.H.M.1B.2	Archaea	Halobacteriota	Methanosarcinia	Euryarchaeota	Methanomicrobia	Sediment	4122681	3586	99.97	2.13	41.47	132
2667527955	1	YES	No	#N/A	Methanosarcina Genome sequencing of Methanosarcina mazei strains isolated from sediment environments in the Columbia River Estuary in Oregon, USA	Methanosarcina mazei 3.H.M.1B.5	Archaea	Halobacteriota	Methanosarcinia	Euryarchaeota	Methanomicrobia	Sediment	4118117	3583	99.98	2	41.47	130
2681813130	1	YES	No	#N/A	Methanosarcina Genome sequencing of Methanosarcina mazei strains isolated from sediment environments in the Columbia River Estuary in Oregon, USA	Methanosarcina mazei 3.H.M.2.7	Archaea	Halobacteriota	Methanosarcinia	Euryarchaeota	Methanomicrobia	Sediment	3994050	3477	99.92	1.66	41.69	186
2681813131	1	YES	No	#N/A	Methanosarcina Genome sequencing of Methanosarcina mazei strains isolated from sediment environments in the Columbia River Estuary in Oregon, USA	Methanosarcina mazei 3.H.T.1A.1	Archaea	Halobacteriota	Methanosarcinia	Euryarchaeota	Methanomicrobia	Sediment	4072284	3571	99.99	1.43	41.54	123
2690315680	1	YES	No	#N/A	Methanosarcina Genome sequencing of Methanosarcina mazei strains isolated from sediment environments in the Columbia River Estuary in Oregon, USA	Methanosarcina mazei 3.H.T.1A.2	Archaea	Halobacteriota	Methanosarcinia	Euryarchaeota	Methanomicrobia	Sediment	4083595	3596	99.99	1.38	41.54	174
2636415905	1	YES	No	#N/A	Methanogenic archaea and the global carbon cycle UIUC	Methanosarcina mazei C16	Archaea	Halobacteriota	Methanosarcinia	Euryarchaeota	Methanomicrobia	Marine Sediment	4166241	3633	99.98	1.2	41.49	1
638154509	1	YES	No	#N/A	Methanosarcina mazei Go1, DSM 3647	Methanosarcina mazei Go1	Archaea	Halobacteriota	Methanosarcinia	Euryarchaeota	Methanomicrobia	Unclassified	4096345	3469	99.99	1.61	41.48	1
2681813026	1	YES	No	#N/A	Methanosarcina project at The University of Tokyo	Methanosarcina mazei JCM 9314	Archaea	Halobacteriota	Methanosarcinia	Euryarchaeota	Methanomicrobia	Unclassified	4197534	5835	68.6	3.32	41.77	275
2630968898	1	YES	No	#N/A	Methanogenic archaea and the global carbon cycle UIUC	Methanosarcina mazei LYC	Archaea	Halobacteriota	Methanosarcinia	Euryarchaeota	Methanomicrobia	Sediment	4154344	3634	99.99	2.15	41.39	1
2627853861	1	YES	No	#N/A	Methanogenic archaea and the global carbon cycle UIUC	Methanosarcina mazei S-6	Archaea	Halobacteriota	Methanosarcinia	Euryarchaeota	Methanomicrobia	Unclassified	4142816	3625	99.97	2.02	41.42	1
2648501772	1	YES	No	#N/A	Methanogenic archaea and the global carbon cycle UIUC	Methanosarcina mazei SarPi	Archaea	Halobacteriota	Methanosarcinia	Euryarchaeota	Methanomicrobia	Unclassified	4066551	3507	99.95	1.56	41.49	1
2540341077	1	YES	No	#N/A	Methanosarcina mazei Tuc01	Methanosarcina mazei Tuc01	Archaea	Halobacteriota	Methanosarcinia	Euryarchaeota	Methanomicrobia	Sediment	3427949	3301	96.53	0.53	42.48	1
2639762994	1	YES	No	#N/A	Methanogenic archaea and the global carbon cycle UIUC	Methanosarcina mazei WWM610	Archaea	Halobacteriota	Methanosarcinia	Euryarchaeota	Methanomicrobia	Unclassified	4096482	3557	99.9	1.71	41.46	1
2663763482	1	YES	No	#N/A	Methanosarcina Genome sequencing of Methanosarcina mazei strains isolated from sediment environments in the Columbia River Estuary in Oregon, USA	Methanosarcina mazei YBB.F.A.2.3	Archaea	Halobacteriota	Methanosarcinia	Euryarchaeota	Methanomicrobia	Sediment	4072952	3577	99.99	1.54	41.63	177
2663763517	1	YES	No	#N/A	Methanosarcina Genome sequencing of Methanosarcina mazei strains isolated from sediment environments in the Columbia River Estuary in Oregon, USA	Methanosarcina mazei YBB.F.A.2.7	Archaea	Halobacteriota	Methanosarcinia	Euryarchaeota	Methanomicrobia	Sediment	4026044	3518	99.97	1.57	41.63	138
2657245605	1	YES	No	#N/A	Methanosarcina Genome sequencing of Methanosarcina mazei strains isolated from sediment environments in the Columbia River Estuary in Oregon, USA	Methanosarcina mazei YBB.H.M.1A.1	Archaea	Halobacteriota	Methanosarcinia	Euryarchaeota	Methanomicrobia	Sediment	4116536	3608	99.95	1.23	41.44	160
2657245466	1	YES	No	#N/A	Methanosarcina Genome sequencing of Methanosarcina mazei strains isolated from sediment environments in the Columbia River Estuary in Oregon, USA	Methanosarcina mazei YBB.H.M.1B.1	Archaea	Halobacteriota	Methanosarcinia	Euryarchaeota	Methanomicrobia	Sediment	4122548	3614	99.96	2.09	41.47	202
2667528122	1	YES	No	#N/A	Methanosarcina Genome sequencing of Methanosarcina mazei strains isolated from sediment environments in the Columbia River Estuary in Oregon, USA	Methanosarcina mazei YBM.F.A.1B.3	Archaea	Halobacteriota	Methanosarcinia	Euryarchaeota	Methanomicrobia	Sediment	4029805	3528	99.89	1.75	41.56	138
2660238053	1	YES	No	#N/A	Methanosarcina Genome sequencing of Methanosarcina mazei strains isolated from sediment environments in the Columbia River Estuary in Oregon, USA	Methanosarcina mazei YBM.F.A.1B.4	Archaea	Halobacteriota	Methanosarcinia	Euryarchaeota	Methanomicrobia	Sediment	4049355	3564	99.94	1.71	41.56	165
2667527618	1	YES	No	#N/A	Methanosarcina Genome sequencing of Methanosarcina mazei strains isolated from sediment environments in the Columbia River Estuary in Oregon, USA	Methanosarcina mazei YBM.H.A.1A.1	Archaea	Halobacteriota	Methanosarcinia	Euryarchaeota	Methanomicrobia	Sediment	4039778	3536	99.97	1.48	41.59	164
2681813082	1	YES	No	#N/A	Methanosarcina Genome sequencing of Methanosarcina mazei strains isolated from sediment environments in the Columbia River Estuary in Oregon, USA	Methanosarcina mazei YBM.H.M.1A.2	Archaea	Halobacteriota	Methanosarcinia	Euryarchaeota	Methanomicrobia	Sediment	4074261	3569	99.98	1.57	41.58	144
2667528102	1	YES	No	#N/A	Methanosarcina Genome sequencing of Methanosarcina mazei strains isolated from sediment environments in the Columbia River Estuary in Oregon, USA	Methanosarcina mazei YBM.H.M.1A.3	Archaea	Halobacteriota	Methanosarcinia	Euryarchaeota	Methanomicrobia	Sediment	4073693	3618	99.98	1.63	41.58	246
2833713283	1	YES	No	#N/A	Methanosarcina mazei zm-15	Methanosarcina mazei zm-15	Archaea	Halobacteriota	Methanosarcinia	Euryarchaeota	Methanomicrobia	Unclassified	4323149	3940	100	2.29	41.25	1
2627853753	1	YES	No	#N/A	Methanogenic archaea and the global carbon cycle UIUC	Methanosarcina siciliae C2J	Archaea	Halobacteriota	Methanosarcinia	Euryarchaeota	Methanomicrobia	Marine Sediment	5427890	4798	99.99	1.14	42.6	1
2645727536	1	YES	No	#N/A	Methanogenic archaea and the global carbon cycle UIUC	Methanosarcina siciliae HI350	Archaea	Halobacteriota	Methanosarcinia	Euryarchaeota	Methanomicrobia	Fossil fuel	4941115	4244	99.99	1.1	43.06	1
2651869866	1	YES	No	#N/A	Methanogenic archaea and the global carbon cycle UIUC	Methanosarcina siciliae T4/M	Archaea	Halobacteriota	Methanosarcinia	Euryarchaeota	Methanomicrobia	Sediment	5017558	4300	99.99	1.03	42.94	1
2576861399	1	YES	No	#N/A	Genomic basis of thermal adaption and carbon metabolism in permafrost isolates	Methanosarcina soligelidi SMA-21	Archaea	Halobacteriota	Methanosarcinia	Euryarchaeota	Methanomicrobia	Soil	4064496	3511	99.99	1.28	41.5	1
3003302963	1	YES	No	#N/A	Methanosarcina Genome sequencing of Methanosarcina mazei strains isolated from sediment environments in the Columbia River Estuary in Oregon, USA	Methanosarcina sp. 2.H.T.1A.6	Archaea	Halobacteriota	Methanosarcinia	Euryarchaeota	Methanomicrobia	Sediment	4074625	3698	99.98	1.15	43	54
2681813367	1	YES	No	#N/A	Genome sequencing and assembly of microorganisms from an acetoclastic consortium	Methanosarcina sp. 795 OTU795	Archaea	Halobacteriota	Methanosarcinia	Euryarchaeota	Methanomicrobia	Unclassified	3122414	2776	98.87	0.54	41.31	1
2835727744	1	YES	No	#N/A	Methanosarcina sp. DH1	Methanosarcina sp. DH1	Archaea	Halobacteriota	Methanosarcinia	Euryarchaeota	Methanomicrobia	Unclassified	4574828	4061	99.99	0.22	39.91	51
2835723613	1	YES	No	#N/A	Methanosarcina sp. DH2	Methanosarcina sp. DH2	Archaea	Halobacteriota	Methanosarcinia	Euryarchaeota	Methanomicrobia	Sediment	4596082	4130	100	1.15	41.67	37
2595698250	1	YES	No	#N/A	The Hungate 1000. A catalogue of reference genomes from the rumen microbiome.	Methanosarcina sp. DSM 11855	Archaea	Halobacteriota	Methanosarcinia	Euryarchaeota	Methanomicrobia	Mammal	3100602	2732	99.83	0.33	41.29	23
2627853629	1	YES	No	#N/A	Methanogenic archaea and the global carbon cycle UIUC	Methanosarcina sp. Kolksee	Archaea	Halobacteriota	Methanosarcinia	Euryarchaeota	Methanomicrobia	Unclassified	4553495	3809	99.99	0.62	39.85	2
3003306666	1	YES	No	#N/A	Genome sequencing of Methanosarcina sp. MSH10X1	Methanosarcina sp. MSH10X1	Archaea	Halobacteriota	Methanosarcinia	Euryarchaeota	Methanomicrobia	Unclassified	3558779	3287	99.98	0.17	42	55
2651869869	1	YES	No	#N/A	Methanogenic archaea and the global carbon cycle UIUC	Methanosarcina sp. MTP4	Archaea	Halobacteriota	Methanosarcinia	Euryarchaeota	Methanomicrobia	Saline	4211468	3583	99.91	0.24	45.93	1
2627853658	1	YES	No	#N/A	Methanogenic archaea and the global carbon cycle UIUC	Methanosarcina sp. WH1	Archaea	Halobacteriota	Methanosarcinia	Euryarchaeota	Methanomicrobia	Marine Sediment	3914091	3520	99.91	0.23	41.82	1
2627853858	1	YES	No	#N/A	Methanogenic archaea and the global carbon cycle UIUC	Methanosarcina sp. WWM596	Archaea	Halobacteriota	Methanosarcinia	Euryarchaeota	Methanomicrobia	Unclassified	4137337	3732	99.97	0.54	41.69	1
2791355116	1	YES	No	#N/A	Methanosarcina spelaei MC-15 genome sequencing	Methanosarcina spelaei MC-15	Archaea	Halobacteriota	Methanosarcinia	Euryarchaeota	Methanomicrobia	Sulfur-rich	5005272	4353	99.9	1.6	38.78	385
2627854140	1	YES	No	#N/A	Methanogenic archaea and the global carbon cycle UIUC	Methanosarcina thermophila CHTI-55	Archaea	Halobacteriota	Methanosarcinia	Euryarchaeota	Methanomicrobia	Unclassified	3130228	2730	99.96	0.65	41.24	1
2636415612	1	YES	No	#N/A	Methanogenic archaea and the global carbon cycle UIUC	Methanosarcina thermophila TM-1	Archaea	Halobacteriota	Methanosarcinia	Euryarchaeota	Methanomicrobia	Unclassified	3127379	2773	99.96	0.76	41.15	1
2648501188	1	YES	No	#N/A	Methanogenic archaea and the global carbon cycle UIUC	Methanosarcina vacuolata Z-761	Archaea	Halobacteriota	Methanosarcinia	Euryarchaeota	Methanomicrobia	Unclassified	4563885	3812	99.98	0.82	39.71	2
2505313014	1	YES	No	#N/A	2D genome	Methanosarcinales	Archaea	Halobacteriota	Methanosarcinia	Euryarchaeota	Methanomicrobia	Unclassified	3485298	4007	99.88	7.51	43.39	282
2515154035	1	YES	No	#N/A	2D genome	Methanosarcinales	Archaea	Halobacteriota	Methanosarcinia	Euryarchaeota	Methanomicrobia	Unclassified	3198961	3481	99.73	3.63	43.22	10
8000822642	1	YES	No	#N/A	EET by a Methanoperedens enrichment culture	Methanosarcinales archaeon METP1	Archaea	Halobacteriota	Methanosarcinia	Euryarchaeota	Methanomicrobia	Unclassified	3340804	3950	97.29	5.37	41	79
2565956544	1	YES	No	#N/A	ANME-2a	Methanosarcinales sp. ANME-2a	Archaea	Halobacteriota	Methanosarcinia	Euryarchaeota	Methanomicrobia	Marine Sediment	3643051	4071	97.79	8.12	43.22	575
2757320366	1	YES	No	#N/A	Genomic Encyclopedia of Type Strains, Phase IV (KMG-IV): sequencing the most valuable type-strain genomes for metagenomic binning, comparative biology and taxonomic classification	Methanothermobacter defluvii DSM 7466	Archaea	Methanobacteriota	Methanobacteria	Euryarchaeota	Methanobacteria	Unclassified	1709557	1813	99.99	0.13	49.5	5
648028041	1	YES	No	#N/A	Methanothermobacter marburgensis Marburg DSM 2133	Methanothermobacter marburgensis Marburg DSM 2133	Archaea	Methanobacteriota	Methanobacteria	Euryarchaeota	Methanobacteria	Unclassified	1639135	1806	99.89	0.39	48.64	2
8075062002	1	YES	No	#N/A	Methanothermobacter sp. KEPCO-1 genome sequencing	Methanothermobacter sp. KEPCO-1	Archaea	Methanobacteriota	Methanobacteria	Euryarchaeota	Methanobacteria	Unclassified	1741029	1897	99.87	0.18	48.47	1
8075063904	1	YES	No	#N/A	Methanothermobacter sp. THM-1 genome sequencing	Methanothermobacter sp. THM-1	Archaea	Methanobacteriota	Methanobacteria	Euryarchaeota	Methanobacteria	Unclassified	1724502	1929	99.65	0.03	48.59	1
8071351734	1	YES	No	#N/A	Methanothermobacter sp. THM-2 genome sequencing	Methanothermobacter sp. THM-2	Archaea	Methanobacteriota	Methanobacteria	Euryarchaeota	Methanobacteria	Unclassified	1697935	1915	99.88	0.25	48.75	1
8066300336	1	YES	No	#N/A	Genome sequencing of Methanothermobacter tenebrarum MCM B 1447	Methanothermobacter tenebrarum MCM B 1447	Archaea	Methanobacteriota	Methanobacteria	Euryarchaeota	Methanobacteria	Unclassified	1467867	1678	99.97	0	40.03	20
8046181379	1	YES	No	#N/A	Methanothermobacter tenebrarum RMAS genome sequencing	Methanothermobacter tenebrarum RMAS	Archaea	Methanobacteriota	Methanobacteria	Euryarchaeota	Methanobacteria	Fossil fuel	1495190	1719	99.98	0	42	2
2627854017	1	YES	No	#N/A	Methanothermobacter thermautotrophicus CaT2 genome sequencing project	Methanothermobacter thermautotrophicus CaT2	Archaea	Methanobacteriota	Methanobacteria	Euryarchaeota	Methanobacteria	Unclassified	1731018	1837	99.95	0.09	49.35	2
638154510	1	YES	No	#N/A	Methanothermobacter thermautotrophicus Delta H	Methanothermobacter thermautotrophicus Delta H	Archaea	Methanobacteriota	Methanobacteria	Euryarchaeota	Methanobacteria	Unclassified	1751377	1893	99.86	0.02	49.54	1
2861686208	1	YES	No	#N/A	Genomic Encyclopedia of Type Strains, Phase IV (KMG-IV): sequencing the most valuable type-strain genomes for metagenomic binning, comparative biology and taxonomic classification	Methanothermobacter thermautotrophicus DSM 3267	Archaea	Methanobacteriota	Methanobacteria	Euryarchaeota	Methanobacteria	Unclassified	1698675	1915	99.27	0.04	48.65	5
8001863849	1	YES	No	#N/A	Methanothermobacter thermautotrophicus WHS genome sequencing	Methanothermobacter thermautotrophicus WHS	Archaea	Methanobacteriota	Methanobacteria	Euryarchaeota	Methanobacteria	Thermal springs	1654216	1835	99.88	0.02	50	7
8075065838	1	YES	No	#N/A	Methanothermobacter species Genome sequencing	Methanothermobacter thermautotrophicus Z-245	Archaea	Methanobacteriota	Methanobacteria	Euryarchaeota	Methanobacteria	Unclassified	1769813	1889	99.93	0.01	49.42	2
8054902629	1	YES	No	#N/A	Gammaproteobacteria Genome sequencing	Methanothermobacter wolfeii DSM 2970	Archaea	Methanobacteriota	Methanobacteria	Euryarchaeota	Methanobacteria	Unclassified	1706705	1921	99.72	0.03	48.67	1
2728369540	1	YES	No	#N/A	Complete genome sequence of Methanothermobacter wolfeii SIV6	Methanothermobacter wolfeii SIV6	Archaea	Methanobacteriota	Methanobacteria	Euryarchaeota	Methanobacteria	Unclassified	1686891	1839	99.77	0.12	48.89	1
650716055	1	YES	No	#N/A	CSP_787660, Methanoarchaea	Methanothermococcus okinawensis IH1	Archaea	Methanobacteriota	Methanococci	Euryarchaeota	Methanococci	Hydrothermal vents	1677455	1672	98.61	0.08	29.28	2
2519103186	1	YES	No	#N/A	Genomic Encyclopedia of Type Strains, Phase I: the one thousand microbial genomes (KMG-I) project	Methanothermococcus thermolithotrophicus DSM 2095	Archaea	Methanobacteriota	Methanococci	Euryarchaeota	Methanococci	Thermal springs	1686930	1750	99.21	1.63	32.8	55
649633067	1	YES	No	#N/A	A Genomic Encyclopedia of Bacteria and Archaea (GEBA)	Methanothermus fervidus V24S, DSM 2088	Archaea	Methanobacteriota	Methanobacteria	Euryarchaeota	Methanobacteria	Thermal springs	1243342	1352	99.88	0.11	31.64	1
2511231210	1	YES	No	#N/A	Methanosaeta harundinacea 6Ac	Methanothrix harundinacea 6Ac	Archaea	Halobacteriota	Methanosarcinia	Euryarchaeota	Methanomicrobia	Unclassified	2571034	2414	99.6	0.66	60.6	2
650716054	1	YES	No	#N/A	Methanosaeta concilii GP-6	Methanothrix soehngenii GP-6	Archaea	Halobacteriota	Methanosarcinia	Euryarchaeota	Methanomicrobia	Unclassified	3026645	2900	99.93	0.85	50.99	2
639633038	1	YES	No	#N/A	Methanosaeta thermophila	Methanothrix thermoacetophila PT	Archaea	Halobacteriota	Methanosarcinia	Euryarchaeota	Methanomicrobia	Unclassified	1879471	1785	99.98	0.09	53.55	1
2506520039	1	YES	No	#N/A	CSP_787660, Methanoarchaea	Methanotorris formicicus Mc-S-70	Archaea	Methanobacteriota	Methanococci	Euryarchaeota	Methanococci	Hydrothermal vents	1945078	2121	99.96	0.56	32.45	1
650716056	1	YES	No	#N/A	CSP_787660, Methanoarchaea	Methanotorris igneus Kol5, DSM 5666	Archaea	Methanobacteriota	Methanococci	Euryarchaeota	Methanococci	Hydrothermal vents	1854197	1843	99.94	0.41	32.3	1
2531839261	1	YES	No	#N/A	Natrialba aegyptia DSM 13077	Natrialba aegyptia DSM 13077	Archaea	Halobacteriota	Halobacteria	Euryarchaeota	Halobacteria	Hypersaline	4618362	4451	99.82	2.35	61.98	66
2554235483	1	YES	No	#N/A	Haloarchaeal genomes	Natrialba asiatica DSM 12278	Archaea	Halobacteriota	Halobacteria	Euryarchaeota	Halobacteria	Saline	4404175	4224	99.82	1.02	62.39	49
2554235504	1	YES	No	#N/A	Haloarchaeal genomes	Natrialba taiwanensis DSM 12281	Archaea	Halobacteriota	Halobacteria	Euryarchaeota	Halobacteria	Hypersaline	4635192	4423	99.51	1.06	61.52	70
2627854207	2	YES	No	#N/A	Natrinema altunense strain:1A4-DGR Genome sequencing	Natrinema altunense 1A4-DGR	Archaea	Halobacteriota	Halobacteria	Euryarchaeota	Halobacteria	Hypersaline	3718305	5194	60.36	1.26	64.8	215
2642422534	1	NO	No	#N/A	HARCHT-AARCHT-HARCEL-AARCEL haloarchaea	Natronobiforma cellulositropha AArcel2	Archaea	Halobacteriota	Halobacteria	Euryarchaeota	Halobacteria	Hypersaline	3732973	3776	97.81	5.32	65.43	42
2501025505	1	YES	No	#N/A	A Genomic Encyclopedia of Bacteria and Archaea (GEBA)	Palaeococcus ferrophilus DMJ, DSM 13482	Archaea	Methanobacteriota_B	Thermococci	Euryarchaeota	Thermococci	Hydrothermal vents	2206431	2399	99.98	0.46	54.31	23
638154514	1	YES	No	#N/A	Pyrococcus abyssi GE5	Pyrococcus abyssi GE5	Archaea	Methanobacteriota_B	Thermococci	Euryarchaeota	Thermococci	Hydrothermal vents	1768562	2051	99.77	0.06	44.71	2
2711768646	1	YES	No	#N/A	Pyrococcus chitonophagus DSM 10152 genome sequencing	Pyrococcus chitonophagus DSM 10152	Archaea	Methanobacteriota_B	Thermococci	Euryarchaeota	Thermococci	Hydrothermal vents	1969648	2165	98.83	0.04	44.92	1
2517093039	1	YES	No	#N/A	Pyrococcus furiosus COM1	Pyrococcus furiosus COM1	Archaea	Methanobacteriota_B	Thermococci	Euryarchaeota	Thermococci	Unclassified	1909827	2113	99.41	0.3	40.79	1
8001923808	1	YES	No	#N/A	Pyrococcus furiosus DSM 3638 isolate:VC1 Genome sequencing	Pyrococcus furiosus DSM 3638	Archaea	Methanobacteriota_B	Thermococci	Euryarchaeota	Thermococci	Hydrothermal vents	1889914	2208	99.76	0.07	41	1
2923400019	1	YES	No	#N/A	Pyrococcus horikoshii OT3	Pyrococcus horikoshii OT3	Archaea	Methanobacteriota_B	Thermococci	Euryarchaeota	Thermococci	Hydrothermal vents	1738505	1990	99.75	0.25	41.88	1
2687453501	1	YES	No	#N/A	Pyrococcus kukulkanii NCB100 genome sequencing	Pyrococcus kukulkanii NCB100	Archaea	Methanobacteriota_B	Thermococci	Euryarchaeota	Thermococci	Unclassified	1977126	2321	98.99	0.42	44.62	1
650716079	1	YES	No	#N/A	Pyrococcus sp. NA2	Pyrococcus sp. NA2	Archaea	Methanobacteriota_B	Thermococci	Euryarchaeota	Thermococci	Hydrothermal vents	1861320	2029	99.94	0.2	42.74	1
2521172719	1	YES	No	#N/A	Pyrococcus sp. ST04	Pyrococcus sp. ST04	Archaea	Methanobacteriota_B	Thermococci	Euryarchaeota	Thermococci	Hydrothermal vents	1736885	1798	99.96	0.07	42.29	1
650716080	1	YES	No	#N/A	Pyrococcus yayanosii CH1	Pyrococcus yayanosii CH1	Archaea	Methanobacteriota_B	Thermococci	Euryarchaeota	Thermococci	Hydrothermal vents	1716818	1915	99.94	0.72	51.64	1
2505679005	1	YES	No	#N/A	A Genomic Encyclopedia of Bacteria and Archaea (GEBA)	Pyrolobus fumarii 1A, DSM 11204	Archaea	Thermoproteota	Thermoprotei_A	Thermoproteota	Thermoprotei	Hydrothermal vents	1843267	2038	99.86	0.09	54.9	1
8001460929	1	NO	No	#N/A	Salinigranum halophilum DYF38 genome sequencing	Salinigranum halophilum DYF38	Archaea	Halobacteriota	Halobacteria	Euryarchaeota	Halobacteria	Hypersaline	4403890	4483	100	2.13	66	20
2994753587	1	NO	No	#N/A	Salinigranum halophilum YJ-53 genome sequencing	Salinigranum halophilum YJ-53	Archaea	Halobacteriota	Halobacteria	Euryarchaeota	Halobacteria	Hypersaline	4196798	4257	100	2.71	66	11
8001563297	1	NO	No	#N/A	Salinigranum halophilum ZS-5 genome sequencing	Salinigranum halophilum ZS-5	Archaea	Halobacteriota	Halobacteria	Euryarchaeota	Halobacteria	Hypersaline	4413083	4512	100	2.21	66	13
2788499920	1	YES	No	#N/A	Salinigranum rubrum GX10 genome sequencing	Salinigranum rubrum GX10	Archaea	Halobacteriota	Halobacteria	Euryarchaeota	Halobacteria	Hypersaline	4973118	5245	96.34	1.97	65.67	6
8054854319	1	NO	No	#N/A	Salinirubellus salinus ZS-35-S2 genome sequencing	Salinirubellus salinus ZS-35-S2	Archaea	Halobacteriota	Halobacteria	Euryarchaeota	Halobacteria	Hypersaline	4376714	4552	100	2.36	68.45	2
8072526150	1	YES	No	#N/A	Salinirubrum litoreum XD46 genome sequencing	Salinirubrum litoreum XD46	Archaea	Halobacteriota	Halobacteria	Euryarchaeota	Halobacteria	Saline	4055248	4038	99.91	0.94	66.85	5
646564573	1	YES	No	#N/A	Comparative genomics of the Archaea	Staphylothermus hellenicus P8, DSM 12710	Archaea	Thermoproteota	Thermoprotei_A	Thermoproteota	Thermoprotei	Hydrothermal vents	1580347	1716	99.97	0	36.84	1
640069332	1	YES	No	#N/A	Diverse archaeal organisms	Staphylothermus marinus F1, DSM 3639	Archaea	Thermoproteota	Thermoprotei_A	Thermoproteota	Thermoprotei	Hydrothermal vents	1570485	1659	99.98	0.24	35.73	1
2933002027	1	YES	No	#N/A	Thermococcus aciditolerans SY113 genome sequencing	Thermococcus aciditolerans SY113	Archaea	Methanobacteriota_B	Thermococci	Euryarchaeota	Thermococci	Hydrothermal vents	2165038	2459	99.84	0.51	54.98	1
8057066893	1	YES	No	#N/A	Thermococcus aggregans TY genome sequencing	Thermococcus aggregans TY	Archaea	Methanobacteriota_B	Thermococci	Euryarchaeota	Thermococci	Hydrothermal vents	1889107	2142	99.8	0.65	43.34	1
8045828371	1	YES	No	#N/A	Thermococcus alcaliphilus AEDII12 genome sequencing	Thermococcus alcaliphilus AEDII12	Archaea	Methanobacteriota_B	Thermococci	Euryarchaeota	Thermococci	Hydrothermal vents	1890295	2173	99.35	0.19	43	25
8057014492	1	YES	No	#N/A	Thermococcus argininiproducens IOH2 genome sequencing	Thermococcus argininiproducens IOH2	Archaea	Methanobacteriota_B	Thermococci	Euryarchaeota	Thermococci	Unclassified	1946248	2171	98.87	0.31	39.44	1
2758568026	1	YES	No	#N/A	Thermococcales genome sequencing	Thermococcus barossii SHCK-94	Archaea	Methanobacteriota_B	Thermococci	Euryarchaeota	Thermococci	Hydrothermal vents	1922421	2114	99.97	0.03	54.69	1
8056696326	1	YES	No	#N/A	Thermococcus bergensis T7324 genome sequencing	Thermococcus bergensis T7324	Archaea	Methanobacteriota_B	Thermococci	Euryarchaeota	Thermococci	Fossil fuel	2077832	2535	96.55	3.89	44.09	5
2989449398	1	YES	No	#N/A	Genome Sequencing of Thermococcus camini IRI35c	Thermococcus camini IRI35c	Archaea	Methanobacteriota_B	Thermococci	Euryarchaeota	Thermococci	Hydrothermal vents	2022529	2262	99.82	0.56	55	1
2681813024	1	YES	No	#N/A	Genome sequencing of Thermococcus celer JCM 8558	Thermococcus celer JCM 8558	Archaea	Methanobacteriota_B	Thermococci	Euryarchaeota	Thermococci	Sulfur-rich	1886521	3580	55.65	1.53	57.22	41
2773857858	1	YES	No	#N/A	Thermococcales genome sequencing	Thermococcus celer Vu 13	Archaea	Methanobacteriota_B	Thermococci	Euryarchaeota	Thermococci	Sulfur-rich	1866819	2057	99.9	0.2	56.45	1
2684622662	1	YES	No	#N/A	Thermococcus celericrescens DSM 17994 genome sequencing	Thermococcus celericrescens DSM 17994	Archaea	Methanobacteriota_B	Thermococci	Euryarchaeota	Thermococci	Hydrothermal vents	2330548	2703	99.62	1.35	54.31	65
2758568020	1	YES	No	#N/A	Thermococcales genome sequencing	Thermococcus chitonophagus GC74	Archaea	Methanobacteriota_B	Thermococci	Euryarchaeota	Thermococci	Hydrothermal vents	1961979	2283	99.88	0.03	44.92	1
2518645553	1	YES	No	#N/A	Thermococcus cleftensis CL1	Thermococcus cleftensis CL1	Archaea	Methanobacteriota_B	Thermococci	Euryarchaeota	Thermococci	Hydrothermal vents	1950313	2067	99.27	0.26	55.82	1
2636415503	1	YES	No	#N/A	Thermococcus eurythermalis A501 Genome sequencing	Thermococcus eurythermalis A501	Archaea	Methanobacteriota_B	Thermococci	Euryarchaeota	Thermococci	Hydrothermal vents	2126164	2371	99.99	0.7	53.45	2
644736411	1	YES	No	#N/A	Thermococcus gammatolerans EJ3	Thermococcus gammatolerans EJ3	Archaea	Methanobacteriota_B	Thermococci	Euryarchaeota	Thermococci	Hydrothermal vents	2045438	2206	99.95	0.3	53.56	1
2758568023	1	YES	No	#N/A	Thermococcales genome sequencing	Thermococcus gorgonarius W-12	Archaea	Methanobacteriota_B	Thermococci	Euryarchaeota	Thermococci	Soil	1674122	1947	99.98	0.23	51.67	1
2681812990	1	YES	No	#N/A	Thermococcus guaymasensis DSM 11113	Thermococcus guaymasensis DSM 11113	Archaea	Methanobacteriota_B	Thermococci	Euryarchaeota	Thermococci	Hydrothermal vents	1920914	2209	99.76	0.21	52.86	1
2775506963	1	YES	No	#N/A	Thermococcus henrietii EXT12c genome sequencing	Thermococcus henrietii EXT12c	Archaea	Methanobacteriota_B	Thermococci	Euryarchaeota	Thermococci	Hydrothermal vents	2155760	2418	99.95	0.31	54.58	1
2989446881	1	YES	No	#N/A	Thermococcus indicus IOH1	Thermococcus indicus IOH1	Archaea	Methanobacteriota_B	Thermococci	Euryarchaeota	Thermococci	Hydrothermal vents	2234010	2512	99.99	0.18	55	2
638154520	1	YES	No	#N/A	Thermococcus kodakarensis KOD1	Thermococcus kodakarensis KOD1	Archaea	Methanobacteriota_B	Thermococci	Euryarchaeota	Thermococci	Sulfur-rich	2088737	2428	99.95	0.08	52	1
2513237398	1	YES	No	#N/A	Thermococcus litoralis DSM 5473	Thermococcus litoralis DSM 5473	Archaea	Methanobacteriota_B	Thermococci	Euryarchaeota	Thermococci	Thermal springs	2309423	2555	99.85	5.95	43.06	77
8072197909	1	YES	No	#N/A	Genome sequencing of Thermococcus litoralis ERS1065375	Thermococcus litoralis ERS1065375	Archaea	Methanobacteriota_B	Thermococci	Euryarchaeota	Thermococci	Unclassified	2164786	2572	97.78	0.72	43.2	186
8058535375	1	YES	No	#N/A	Thermococcus nautili 33-3 genome sequencing	Thermococcus nautili 33-3	Archaea	Methanobacteriota_B	Thermococci	Euryarchaeota	Thermococci	Hydrothermal vents	2116557	2483	99.99	0.38	54.18	2
643348580	1	YES	No	#N/A	Thermococcus onnurineus NA1	Thermococcus onnurineus NA1	Archaea	Methanobacteriota_B	Thermococci	Euryarchaeota	Thermococci	Hydrothermal vents	1847607	2027	99.01	0.14	51.27	1
2758568025	1	YES	No	#N/A	Thermococcales genome sequencing	Thermococcus pacificus P-4	Archaea	Methanobacteriota_B	Thermococci	Euryarchaeota	Thermococci	Hydrothermal vents	1785673	2034	99.98	0.47	54.24	1
2681813028	2	YES	No	#N/A	Genome sequencing of Thermococcus peptonophilus JCM 9653	Thermococcus peptonophilus JCM 9653	Archaea	Methanobacteriota_B	Thermococci	Euryarchaeota	Thermococci	Hydrothermal vents	1905922	3367	58.7	1.29	52.17	36
2687453162	1	YES	No	#N/A	Thermococcales genome sequencing	Thermococcus peptonophilus OG-1	Archaea	Methanobacteriota_B	Thermococci	Euryarchaeota	Thermococci	Hydrothermal vents	1896106	2145	99.92	0.31	51.74	2
2687453428	1	YES	No	#N/A	Thermococcus piezophilus CDGS genome sequencing	Thermococcus piezophilus CDGS	Archaea	Methanobacteriota_B	Thermococci	Euryarchaeota	Thermococci	Hydrothermal vents	1928800	2353	99.18	0.28	51.11	1
2758568027	1	YES	No	#N/A	Thermococcales genome sequencing	Thermococcus profundus DT 5432	Archaea	Methanobacteriota_B	Thermococci	Euryarchaeota	Thermococci	Hydrothermal vents	2043143	2205	99.97	0.23	53.09	2
2758568021	1	YES	No	#N/A	Thermococcales genome sequencing	Thermococcus radiotolerans EJ2	Archaea	Methanobacteriota_B	Thermococci	Euryarchaeota	Thermococci	Hydrothermal vents	1868990	2099	99.89	0.1	55.6	1
644736412	1	YES	No	#N/A	Thermococcus sibiricus MM 739	Thermococcus sibiricus MM 739	Archaea	Methanobacteriota_B	Thermococci	Euryarchaeota	Thermococci	Fossil fuel	1845800	2085	99.62	0.29	40.2	1
2758568024	1	YES	No	#N/A	Thermococcales genome sequencing	Thermococcus siculi RG-20	Archaea	Methanobacteriota_B	Thermococci	Euryarchaeota	Thermococci	Hydrothermal vents	2029167	2209	99.94	0.3	54.99	1
8101223082	1	YES	No	#N/A	Thermococcus sp. 101 C5 genome sequencing	Thermococcus sp. 101 C5	Archaea	Methanobacteriota_B	Thermococci	Euryarchaeota	Thermococci	Fossil fuel	1926104	2313	0	0	43.98	119
3002669132	1	YES	No	#N/A	Insights into the genomics of deep subsurface vs. near surface Thermococcus isolates	Thermococcus sp. 18S1 18S1	Archaea	Methanobacteriota_B	Thermococci	Euryarchaeota	Thermococci	Hydrothermal vents	1991402	2175	99.89	0.34	55	4
3002688944	1	YES	No	#N/A	Insights into the genomics of deep subsurface vs. near surface Thermococcus isolates	Thermococcus sp. 21S7 21S7	Archaea	Methanobacteriota_B	Thermococci	Euryarchaeota	Thermococci	Hydrothermal vents	2374878	2656	99.89	0.43	54	48
3002686659	1	YES	No	#N/A	Insights into the genomics of deep subsurface vs. near surface Thermococcus isolates	Thermococcus sp. 21S9 21S9	Archaea	Methanobacteriota_B	Thermococci	Euryarchaeota	Thermococci	Hydrothermal vents	1921837	2280	99.7	0.01	55	84
2684622610	1	YES	No	#N/A	Thermococcus sp. 2319x1 Genome sequencing and assembly	Thermococcus sp. 2319x1	Archaea	Methanobacteriota_B	Thermococci	Euryarchaeota	Thermococci	Thermal springs	1961221	2254	99.74	0.32	44.6	1
650716097	1	YES	No	#N/A	Thermococcus sp. 4557	Thermococcus sp. 4557	Archaea	Methanobacteriota_B	Thermococci	Euryarchaeota	Thermococci	Hydrothermal vents	2011320	2181	98.84	0.45	56.08	1
2758568028	1	YES	No	#N/A	Genome sequencing of Thermococcus sp. 5-4	Thermococcus sp. 5-4	Archaea	Methanobacteriota_B	Thermococci	Euryarchaeota	Thermococci	Hydrothermal vents	1854909	2059	99.85	0.27	55.69	1
8073604699	1	YES	No	#N/A	Insights into the genomics of deep subsurface vs. near surface Thermococcus isolates	Thermococcus sp. 9N3 9N3	Archaea	Methanobacteriota_B	Thermococci	Euryarchaeota	Thermococci	Hydrothermal vents	1986786	2297	99.86	0.36	54.81	19
2511231053	1	YES	No	#N/A	Thermococcus sp. AM4	Thermococcus sp. AM4	Archaea	Methanobacteriota_B	Thermococci	Euryarchaeota	Thermococci	Hydrothermal vents	2086428	2272	99.43	0.16	54.78	1
3002684235	2	NO	No	#N/A	Insights into the genomics of deep subsurface vs. near surface Thermococcus isolates	Thermococcus sp. BUBBLE BATH	Archaea	Methanobacteriota_B	Thermococci	Euryarchaeota	Thermococci	Hydrothermal vents	2048798	2419	99.19	0.22	52	83
8070966525	1	YES	No	#N/A	Insights into the genomics of deep subsurface vs. near surface Thermococcus isolates	Thermococcus sp. CX2	Archaea	Methanobacteriota_B	Thermococci	Euryarchaeota	Thermococci	Hydrothermal vents	1795455	2041	99.93	0.82	52.58	25
2645727876	1	YES	No	#N/A	Thermococcus sp. EP1	Thermococcus sp. EP1	Archaea	Methanobacteriota_B	Thermococci	Euryarchaeota	Thermococci	Hydrothermal vents	1811638	2034	95.45	0.16	39.27	29
8101237655	1	YES	No	#N/A	Insights into the genomics of deep subsurface vs. near surface Thermococcus isolates	Thermococcus sp. ES12	Archaea	Methanobacteriota_B	Thermococci	Euryarchaeota	Thermococci	Hydrothermal vents	2008408	2379	0	0	54.22	159
8101228049	1	YES	No	#N/A	Insights into the genomics of deep subsurface vs. near surface Thermococcus isolates	Thermococcus sp. GR4	Archaea	Methanobacteriota_B	Thermococci	Euryarchaeota	Thermococci	Hydrothermal vents	2045593	2459	0	0	50.81	201
8101230513	1	YES	No	#N/A	Insights into the genomics of deep subsurface vs. near surface Thermococcus isolates	Thermococcus sp. GR5	Archaea	Methanobacteriota_B	Thermococci	Euryarchaeota	Thermococci	Hydrothermal vents	1939848	2246	0	0	51.05	54
8070964454	1	YES	No	#N/A	Insights into the genomics of deep subsurface vs. near surface Thermococcus isolates	Thermococcus sp. GR6	Archaea	Methanobacteriota_B	Thermococci	Euryarchaeota	Thermococci	Hydrothermal vents	1812151	2066	99.63	0.35	51.23	8
8101232764	1	YES	No	#N/A	Insights into the genomics of deep subsurface vs. near surface Thermococcus isolates	Thermococcus sp. GR7	Archaea	Methanobacteriota_B	Thermococci	Euryarchaeota	Thermococci	Hydrothermal vents	2014437	2441	0	0	50.83	198
2681813014	1	YES	No	#N/A	Genome sequencing of Thermococcus sp. JCM 11816	Thermococcus sp. JCM 11816	Archaea	Methanobacteriota_B	Thermococci	Euryarchaeota	Thermococci	Hydrothermal vents	2113420	3793	55.98	0.7	52.33	24
8101235210	1	YES	No	#N/A	Insights into the genomics of deep subsurface vs. near surface Thermococcus isolates	Thermococcus sp. JDF3	Archaea	Methanobacteriota_B	Thermococci	Euryarchaeota	Thermococci	Hydrothermal vents	2139369	2440	0	0	55.69	48
2828760179	1	YES	No	#N/A	Thermococcus spp.	Thermococcus sp. LMOA01	Archaea	Methanobacteriota_B	Thermococci	Euryarchaeota	Thermococci	Hydrothermal vents	2140678	2404	99.98	1.01	53.64	2
2828764951	1	YES	No	#N/A	Thermococcus spp.	Thermococcus sp. LMOA06	Archaea	Methanobacteriota_B	Thermococci	Euryarchaeota	Thermococci	Hydrothermal vents	1922690	2164	99.98	1.37	53.9	2
2828767116	1	YES	No	#N/A	Thermococcus spp.	Thermococcus sp. LMOA07	Archaea	Methanobacteriota_B	Thermococci	Euryarchaeota	Thermococci	Hydrothermal vents	2001153	2274	99.97	1.81	53.84	3
2828769391	1	YES	No	#N/A	Thermococcus spp.	Thermococcus sp. LMOA17	Archaea	Methanobacteriota_B	Thermococci	Euryarchaeota	Thermococci	Hydrothermal vents	1878898	2160	99.98	0.82	54.06	6
2828762584	1	YES	No	#N/A	Thermococcus spp.	Thermococcus sp. LMOA19	Archaea	Methanobacteriota_B	Thermococci	Euryarchaeota	Thermococci	Hydrothermal vents	2108140	2366	99.99	0.67	53.61	13
2828771552	1	YES	No	#N/A	Thermococcus spp.	Thermococcus sp. LMOA20	Archaea	Methanobacteriota_B	Thermococci	Euryarchaeota	Thermococci	Hydrothermal vents	2108754	2360	99.99	0.67	53.61	10
2828773913	1	YES	No	#N/A	Thermococcus spp.	Thermococcus sp. LMOA21	Archaea	Methanobacteriota_B	Thermococci	Euryarchaeota	Thermococci	Hydrothermal vents	1866955	2133	99.98	0.82	54.09	7
2828776047	1	YES	No	#N/A	Thermococcus spp.	Thermococcus sp. LMOA24	Archaea	Methanobacteriota_B	Thermococci	Euryarchaeota	Thermococci	Hydrothermal vents	2199400	2504	100	0.74	53.57	13
3002681924	1	YES	No	#N/A	Insights into the genomics of deep subsurface vs. near surface Thermococcus isolates	Thermococcus sp. LS1	Archaea	Methanobacteriota_B	Thermococci	Euryarchaeota	Thermococci	Hydrothermal vents	2002356	2306	99.89	0.58	52	25
3002695294	1	YES	No	#N/A	Insights into the genomics of deep subsurface vs. near surface Thermococcus isolates	Thermococcus sp. M36	Archaea	Methanobacteriota_B	Thermococci	Euryarchaeota	Thermococci	Hydrothermal vents	2167521	2736	99.91	0.58	53	403
3002673676	1	YES	No	#N/A	Insights into the genomics of deep subsurface vs. near surface Thermococcus isolates	Thermococcus sp. MAR1	Archaea	Methanobacteriota_B	Thermococci	Euryarchaeota	Thermococci	Hydrothermal vents	2023001	2374	99.39	0.25	54	53
8070962270	1	YES	No	#N/A	Insights into the genomics of deep subsurface vs. near surface Thermococcus isolates	Thermococcus sp. MV11	Archaea	Methanobacteriota_B	Thermococci	Euryarchaeota	Thermococci	Hydrothermal vents	1931684	2179	99.93	0.54	55.8	15
3002671312	1	YES	No	#N/A	Insights into the genomics of deep subsurface vs. near surface Thermococcus isolates	Thermococcus sp. MV5	Archaea	Methanobacteriota_B	Thermococci	Euryarchaeota	Thermococci	Hydrothermal vents	1982688	2359	96.92	1.61	40	101
2510065005	1	YES	No	#N/A	A Proposal To Finish The Genome Of Desulfoglaeba alkanexedens And To Sequence A Thermococcus Strain	Thermococcus sp. PK	Archaea	Methanobacteriota_B	Thermococci	Euryarchaeota	Thermococci	Hydrothermal vents	2176573	2621	96.91	1.62	44.05	7
2913342618	1	YES	No	#N/A	Genomic Encyclopedia of Type Strains, Phase IV (KMG-IV): sequencing the most valuable type-strain genomes for metagenomic binning, comparative biology and taxonomic classification	Thermococcus stetteri DSM 5262	Archaea	Methanobacteriota_B	Thermococci	Euryarchaeota	Thermococci	Hydrothermal vents	2034780	2401	100	1	52.47	7
2681813416	1	YES	No	#N/A	Thermococcus thioreducens DSM 14981 genome sequencing	Thermococcus thioreducens DSM 14981	Archaea	Methanobacteriota_B	Thermococci	Euryarchaeota	Thermococci	Hydrothermal vents	2044141	2469	96.81	0.07	53.46	28
2654588132	1	YES	No	#N/A	Genomic Encyclopedia of Archaeal and Bacterial Type Strains, Phase II (KMG-II): from individual species to whole genera	Thermococcus thioreducens OGL-20	Archaea	Methanobacteriota_B	Thermococci	Euryarchaeota	Thermococci	Hydrothermal vents	2067115	2390	99.83	0.06	53.45	3
2773858064	1	YES	No	#N/A	Thermococcales genome sequencing	Thermococcus thioreducens OGL-20P	Archaea	Methanobacteriota_B	Thermococci	Euryarchaeota	Thermococci	Hydrothermal vents	2065932	2390	99.84	0.06	53.45	1
8019721040	1	YES	No	#N/A	Thermococcus spp.	Thermococcus waiotapuensis JCM 10985	Archaea	Methanobacteriota_B	Thermococci	Euryarchaeota	Thermococci	Thermal springs	1804563	2059	99.95	0.08	53	11
2547132157	1	YES	No	#N/A	Thermococcus zilligii AN1	Thermococcus zilligii AN1	Archaea	Methanobacteriota_B	Thermococci	Euryarchaeota	Thermococci	Thermal springs	1764559	1940	99.93	0.1	54.48	5
2562617198	1	YES	No	#N/A	Sequencing the genomes of two abundant thermophiles in Great Basin hot springs: Thermocrinis jamiesonii and novel Chloroflexi Thermoflexus hugenholtzii	Thermocrinis jamiesonii GBS1	Bacteria	Aquificota	Aquificae	Aquificota	Aquificae	Thermal springs	1315625	1463	100	0.21	41.32	10
2512875013	1	YES	No	#N/A	A Genomic Encyclopedia of Bacteria and Archaea (GEBA)	Thermocrinis ruber DSM 23557	Bacteria	Aquificota	Aquificae	Aquificota	Aquificia	Thermal springs	1521037	1671	100	0.12	45.19	1
2523533580	1	YES	No	#N/A	Genomic Encyclopedia of Type Strains, Phase I: the one thousand microbial genomes (KMG-I) project	Thermodesulfatator atlanticus DSM 21156	Bacteria	Desulfobacterota	Thermodesulfobacteria	Thermodesulfobacteriota	Thermodesulfobacteria	Hydrothermal vents	2302285	2297	99.98	0.31	44.97	60
2744054635	1	YES	No	#N/A	Thermodesulfatator autotrophicus S606 genome sequencing and assembly	Thermodesulfatator autotrophicus S606	Bacteria	Desulfobacterota	Thermodesulfobacteria	Thermodesulfobacteriota	Thermodesulfobacteria	Unclassified	2256910	2268	99.89	0.67	43.07	101
2505119042	1	YES	No	#N/A	A Genomic Encyclopedia of Bacteria and Archaea (GEBA)	Thermodesulfatator indicus CIR29812, DSM 15286	Bacteria	Desulfobacterota	Thermodesulfobacteria	Thermodesulfobacteriota	Thermodesulfobacteria	Hydrothermal vents	2322224	2291	99.93	0.24	42.43	1
2574179772	1	YES	No	#N/A	Genomic Encyclopedia of Type Strains, Phase I: the one thousand microbial genomes (KMG-I) project	Thermodesulfobacterium commune DSM 2178	Bacteria	Desulfobacterota	Thermodesulfobacteria	Thermodesulfobacteriota	Thermodesulfobacteria	Thermal springs	1726993	1768	100	0	36.93	29
2506520012	1	YES	No	#N/A	Complete genome sequence of a novel hyperthermophilic sulfate-reducing bacterium, Thermodesulfobacterium sp. OPB45	Thermodesulfobacterium geofontis OPF15	Bacteria	Desulfobacterota	Thermodesulfobacteria	Thermodesulfobacteriota	Thermodesulfobacteria	Thermal springs	1634377	1686	100	0.03	30.59	1
2524023142	1	YES	No	#N/A	Genomic Encyclopedia of Type Strains, Phase I: the one thousand microbial genomes (KMG-I) project	Thermodesulfobacterium hveragerdense DSM 12571	Bacteria	Desulfobacterota	Thermodesulfobacteria	Thermodesulfobacteriota	Thermodesulfobacteria	Thermal springs	1729593	1804	100	0.97	37.1	42
2579779159	1	YES	No	#N/A	Genomic Encyclopedia of Type Strains, Phase I: the one thousand microbial genomes (KMG-I) project	Thermodesulfobacterium hydrogeniphilum DSM 14290	Bacteria	Desulfobacterota	Thermodesulfobacteria	Thermodesulfobacteriota	Thermodesulfobacteria	Hydrothermal vents	1687244	1724	100	0.16	30.35	13
2523533618	1	YES	No	#N/A	Genomic Encyclopedia of Type Strains, Phase I: the one thousand microbial genomes (KMG-I) project	Thermodesulfobacterium thermophilum DSM 1276	Bacteria	Desulfobacterota	Thermodesulfobacteria	Thermodesulfobacteriota	Thermodesulfobacteria	Fossil fuel	1787382	1834	100	0.08	37.07	46
2728369708	1	NO	No	#N/A	Genome sequencing of Thermodesulfovibrio aggregans JCM 13213	Thermodesulfovibrio aggregans JCM 13213	Bacteria	Nitrospirota	Thermodesulfovibrionia	Nitrospirota	Thermodesulfovibrionia	Unclassified	1962511	3743	69.46	3.85	34.81	49
2574179746	1	NO	No	#N/A	Genomic Encyclopedia of Type Strains, Phase I: the one thousand microbial genomes (KMG-I) project	Thermodesulfovibrio hydrogeniphilus DSM 18151	Bacteria	Nitrospirota	Thermodesulfovibrionia	Nitrospirota	Thermodesulfovibrionia	Thermal springs	2118185	2145	99.88	0	35.81	104
2529292556	1	NO	No	#N/A	Genomic Encyclopedia of Type Strains, Phase I: the one thousand microbial genomes (KMG-I) project	Thermodesulfovibrio islandicus DSM 12570	Bacteria	Nitrospirota	Thermodesulfovibrionia	Nitrospirota	Thermodesulfovibrionia	Thermal springs	2048874	2141	100	0.15	34.26	20
8099673337	1	NO	No	#N/A	Thermodesulfovibrio sp. 1176 genome sequencing	Thermodesulfovibrio sp. 1176	Bacteria	Nitrospirota	Thermodesulfovibrionia	Nitrospirota	Thermodesulfovibrionia	Thermal springs	2083253	2262	0	0	33.1	31
2890968334	1	NO	No	#N/A	Thermodesulfovibrio sp. Kuro-1 genome sequencing	Thermodesulfovibrio sp. Kuro-1	Bacteria	Nitrospirota	Thermodesulfovibrionia	Nitrospirota	Thermodesulfovibrionia	Unclassified	1932479	2016	100	0	33.97	11
2751185747	1	NO	No	#N/A	Thermodesulfovibrio sp. N1 N1 Genome sequencing	Thermodesulfovibrio sp. N1	Bacteria	Nitrospirota	Thermodesulfovibrionia	Nitrospirota	Thermodesulfovibrionia	Unclassified	1907588	2124	99.89	0.06	33	105
2523533630	1	NO	No	#N/A	Genomic Encyclopedia of Type Strains, Phase I: the one thousand microbial genomes (KMG-I) project	Thermodesulfovibrio thiophilus DSM 17215	Bacteria	Nitrospirota	Thermodesulfovibrionia	Nitrospirota	Thermodesulfovibrionia	Unclassified	1871474	1973	99.85	0	34.43	18
643348581	1	NO	No	#N/A	Thermodesulfovibrio yellowstonii DSM 11347	Thermodesulfovibrio yellowstonii DSM 11347	Bacteria	Nitrospirota	Thermodesulfovibrionia	Nitrospirota	Thermodesulfovibrionia	Thermal springs	2003803	2083	100	0.75	34.13	1
2724679642	1	YES	No	#N/A	Thermosulfurimonas dismutans S95 genome sequencing - Research Center of Biotechnology of RAS	Thermosulfurimonas dismutans S95	Bacteria	Desulfobacterota	Thermodesulfobacteria	Thermodesulfobacteriota	Thermodesulfobacteria	Hydrothermal vents	2119932	2210	99.74	0.45	50.12	61
8081461667	1	YES	No	#N/A	Thermosulfurimonas sp. F29 genome sequencing	Thermosulfurimonas sp. F29	Bacteria	Desulfobacterota	Thermodesulfobacteria	Thermodesulfobacteriota	Thermodesulfobacteria	Hydrothermal vents	2345565	2459	99.97	0.89	58.09	9
2834699438	1	YES	No	#N/A	Thioalkalivibrio halophilus HL17 genome sequencing	Thioalkalivibrio halophilus HL17	Bacteria	Pseudomonadota	Gammaproteobacteria	Pseudomonadota	Gammaproteobacteria	Unclassified	2871788	2841	99.98	0.44	67.52	97
2518285529	1	YES	No	#N/A	Genome sequencing of 100 strains of the haloalkaliphilic chemolithoautotrophic sulfur-oxidizing bacterium Thioalkalivibrio	Thioalkalivibrio sp. AKL17	Bacteria	Pseudomonadota	Gammaproteobacteria	Pseudomonadota	Gammaproteobacteria	Non-marine Saline and Alkaline	2803222	2700	99.97	0.25	67.62	18
2519899644	1	YES	No	#N/A	Genome sequencing of 100 strains of the haloalkaliphilic chemolithoautotrophic sulfur-oxidizing bacterium Thioalkalivibrio	Thioalkalivibrio sp. ALE10	Bacteria	Pseudomonadota	Gammaproteobacteria	Pseudomonadota	Gammaproteobacteria	Non-marine Saline and Alkaline	2766032	2675	100	0.27	67.73	21
2519899666	1	YES	No	#N/A	Genome sequencing of 100 strains of the haloalkaliphilic chemolithoautotrophic sulfur-oxidizing bacterium Thioalkalivibrio	Thioalkalivibrio sp. ALE11	Bacteria	Pseudomonadota	Gammaproteobacteria	Pseudomonadota	Gammaproteobacteria	Non-marine Saline and Alkaline	2985038	2864	100	0.2	67.36	55
2519103013	1	YES	No	#N/A	Genome sequencing of 100 strains of the haloalkaliphilic chemolithoautotrophic sulfur-oxidizing bacterium Thioalkalivibrio	Thioalkalivibrio sp. ALE18	Bacteria	Pseudomonadota	Gammaproteobacteria	Pseudomonadota	Gammaproteobacteria	Non-marine Saline and Alkaline	2767238	2676	99.99	0.3	67.73	23
2522125115	1	YES	No	#N/A	Genome sequencing of 100 strains of the haloalkaliphilic chemolithoautotrophic sulfur-oxidizing bacterium Thioalkalivibrio	Thioalkalivibrio sp. ALE19	Bacteria	Pseudomonadota	Gammaproteobacteria	Pseudomonadota	Gammaproteobacteria	Non-marine Saline and Alkaline	3118282	3070	100	0.67	67.14	67
2519103014	1	YES	No	#N/A	Genome sequencing of 100 strains of the haloalkaliphilic chemolithoautotrophic sulfur-oxidizing bacterium Thioalkalivibrio	Thioalkalivibrio sp. ALE20	Bacteria	Pseudomonadota	Gammaproteobacteria	Pseudomonadota	Gammaproteobacteria	Non-marine Saline and Alkaline	2845558	2735	100	0.3	67.62	28
2519899667	1	YES	No	#N/A	Genome sequencing of 100 strains of the haloalkaliphilic chemolithoautotrophic sulfur-oxidizing bacterium Thioalkalivibrio	Thioalkalivibrio sp. ALE23	Bacteria	Pseudomonadota	Gammaproteobacteria	Pseudomonadota	Gammaproteobacteria	Non-marine Saline and Alkaline	2896574	2828	99.99	0.98	67.39	66
2517572113	1	YES	No	#N/A	Genome sequencing of 100 strains of the haloalkaliphilic chemolithoautotrophic sulfur-oxidizing bacterium Thioalkalivibrio	Thioalkalivibrio sp. ALgr3	Bacteria	Pseudomonadota	Gammaproteobacteria	Pseudomonadota	Gammaproteobacteria	Non-marine Saline and Alkaline	2881569	2817	99.99	0.27	67.6	61
2518285608	1	YES	No	#N/A	Genome sequencing of 100 strains of the haloalkaliphilic chemolithoautotrophic sulfur-oxidizing bacterium Thioalkalivibrio	Thioalkalivibrio sp. ALgr5	Bacteria	Pseudomonadota	Gammaproteobacteria	Pseudomonadota	Gammaproteobacteria	Non-marine Saline and Alkaline	2801154	2726	100	0.14	67.63	48
2518285533	1	YES	No	#N/A	Genome sequencing of 100 strains of the haloalkaliphilic chemolithoautotrophic sulfur-oxidizing bacterium Thioalkalivibrio	Thioalkalivibrio sp. ALJ24	Bacteria	Pseudomonadota	Gammaproteobacteria	Pseudomonadota	Gammaproteobacteria	Non-marine Saline and Alkaline	2814898	2707	100	0.3	67.55	20
2522125156	1	YES	No	#N/A	Genome sequencing of 100 strains of the haloalkaliphilic chemolithoautotrophic sulfur-oxidizing bacterium Thioalkalivibrio	Thioalkalivibrio sp. ALR17-21	Bacteria	Pseudomonadota	Gammaproteobacteria	Pseudomonadota	Gammaproteobacteria	Non-marine Saline and Alkaline	2998957	2918	99.99	0.14	67.44	65
2519899631	1	YES	No	#N/A	Genome sequencing of 100 strains of the haloalkaliphilic chemolithoautotrophic sulfur-oxidizing bacterium Thioalkalivibrio	Thioalkalivibrio sp. ALSr1	Bacteria	Pseudomonadota	Gammaproteobacteria	Pseudomonadota	Gammaproteobacteria	Non-marine Saline and Alkaline	2928811	2815	100	0.38	67.56	25
